# Supplementary material for: Intracellular common gardens reveal niche differentiation in transposable element community during bacterial adaptive evolution
Source: ISME J. 2022 Nov 24;17(2):297–308. doi: 10.1038/s41396-022-01344-2 (PMC9860058; doi:10.1038/s41396-022-01344-2)
Supplement: Supplementary file 10 — Table S1 [file 41396_2022_1344_MOESM10_ESM.xlsx]

## Sheet: Sheet1
Supplementary Table S1. Strains, plasmids and primers used in this study.
IDs	Description	Note
Sinorhizobium fredii
SF2	Sinorhizobium fredii strain CCBAU25509	Tian et al. 2012
A:L-GC	Sinorhizobium fredii strain CCBAU25509 with low GC% sacB in pA
A:M-GC	Sinorhizobium fredii strain CCBAU25509 with medium GC% sacB in pA
A:H-GC	Sinorhizobium fredii strain CCBAU25509 with high GC% sacB in pA
B:L-GC	Sinorhizobium fredii strain CCBAU25509 with low GC% sacB in pB
B:M-GC	Sinorhizobium fredii strain CCBAU25509 with medium GC% sacB in pB
B:H-GC	Sinorhizobium fredii strain CCBAU25509 with high GC% sacB in pB
C:L-GC	Sinorhizobium fredii strain CCBAU25509 with low GC% sacB in Chromosome
C:M-GC	Sinorhizobium fredii strain CCBAU25509 with medium GC% sacB in Chromosome
C:H-GC	Sinorhizobium fredii strain CCBAU25509 with high GC% sacB in Chromosome
ΔmucR1R2	Sinorhizobium fredii strain CCBAU25509 in-frame deletion mutant of mucR1 and mucR2
ΔmucR1R2:L-GC	ΔmucR1R2 strain with low GC% sacB in pA
ΔmucR1R2:M-GC	ΔmucR1R2 strain with medium GC% sacB in pA
ΔmucR1R2:H-GC	ΔmucR1R2 strain with high GC% sacB in pA
SF2MucR1FLAG	SF2 carrying MucR1FLAG
MucR1-FLAG: L-GC	SF2MucR1FLAG with low GC% sacB in pA
MucR1-FLAG: M-GC	SF2MucR1FLAG with medium GC% sacB in pA
MucR1-FLAG: H-GC	SF2MucR1FLAG with high GC% sacB in pA
Escherichia coli
DH5alpha	fhuA2 D(argF_lacZ)U169 phoA glnV44 F80D(lacZ)M15 gyrA96 recA1 relA1 endA1 thi-1 hsdR17	Bethesda Research
BL21(DE3)	F-ompT gal dcm lon hsdSB(rB-mB-) λ(DE3 [lacI lacUV5-T7 gene1 ind1 sam7 nin5])	Stratagene
Plasmids
pRK2013	ColE1, Tra+,KmR	Ditta et al. 1980
pBBR1MCS-2	Broad-host cloning vector, KmR	﻿Kovach et al. 1995
pJQ200SK	A suicide vector with sacB, GenR	Quandt and Hynes, 1993
pJQ-L	pJQ200SK with low GC% sacB, KmR
pJQ-M	pJQ200SK with medium GC% sacB, KmR
pJQ-H	pJQ200SK with high GC% sacB, KmR
pJQ-L_pA	pJQ200SK with low GC% sacB, carrying the homologous sequence of pA, KmR
pJQ-L_pB	pJQ200SK with low GC% sacB, carrying the homologous sequence of pB, KmR
pJQ-L_Ch	pJQ200SK with low GC% sacB, carrying the homologous sequence of Chromosome, KmR
pJQ-M_pA	pJQ200SK with medium GC% sacB, carrying the homologous sequence of pA, KmR
pJQ-M_pB	pJQ200SK with medium GC% sacB, carrying the homologous sequence of pB, KmR
pJQ-M_Ch	pJQ200SK with medium GC% sacB, carrying the homologous sequence of Chromosome, KmR
pJQ-H_pA	pJQ200SK with high GC% sacB, carrying the homologous sequence of pA, KmR
pJQ-H_pB	pJQ200SK with high GC% sacB, carrying the homologous sequence of pB, KmR
pJQ-H_Ch	pJQ200SK with high GC% sacB, carrying the homologous sequence of Chromosome, KmR
pJQ-del muucR1	pJQ200SK, deleting mucR1, GenR
pJQ-del muucR2	pJQ200SK, deleting mucR2, GenR
p-MucR1-SUMO	pET-30a-SUMO expressing of His6-SUMO-MucR1 fusion protein	Jiao et al. 2022
Primers for identification of xenogeneic PsacB-sacB fragment
sacB-F	TTAACCCATCACATATACCTGCC	sacB: -455～-433
sacB-R	CGCGGAGTTGTTCGGTAAAT	sacB: +1466～+1485
Primers for qRT-PCR
16SQF	GCTCGTTGCGGGACTTAACC	16S rRNA gene
16SQR	GTTCGGCTGGATCGGAGACA	16S rRNA gene
Set_ID12QF	CTCAACAATATCCGTACC	Set_ID12
Set_ID12QR	CTAAGGATTGGGAGAAGT	Set_ID12
Set_ID16QF	TCATCCTCGACAACTATG	Set_ID16
Set_ID16QR	GTGAAGTGGAAGGTAAAG	Set_ID16
Set_ID5QF	GAAAGGGCTCGTGTCATC	Set_ID5
Set_ID5QR	ATTGCTTGACTGAATCTGATG	Set_ID5
Set_ID8QF	CAACAGAACGCCTATGTC	Set_ID8
Set_ID8QR	CTCCGTTATGCTGTCAAA	Set_ID8
Primers for CHIP-qPCR
PsacB-CHIP-QF	TTATTGTGCGTAACTAAC	sacB: -90～-73
PsacB-CHIP-QR	CATCGTTCATGTCTCCTT	sacB: -15～+3
L100- CHIP-QF	AACGCACGGCTGAGTTAG	sacB:+908 ～+925
L100- CHIP-QR	GTGTTAGATGCAATCAGC	sacB:+990 ～+1007
M100- CHIP-QF	AGCGTACCGCCGAACTGG	sacB:+908 ～+925
M100- CHIP-QR	GTGTTCGAGGCGATCAGC	sacB:+990 ～+1007
H100- CHIP-QF	AGCGCACCGCCGAGCTGG	sacB:+908 ～+925
H100- CHIP-QR	GTGTTCGAGGCGATCAGC	sacB:+990 ～+1007
L93- CHIP-QF	ACAGCTCAGGCGACAACCAT	sacB:+710 ～+729
L93- CHIP-QR	CAGTTCCAGTGTTTGCTT	sacB:+785 ～+802
M93- CHIP-QF	ATTCGTCGGGCGATAACCAT	sacB:+710 ～+729
M93- CHIP-QR	CGGTGCCGGTGTTGGCTT	sacB:+785 ～+802
H93- CHIP-QF	ACTCGTCGGGCGACAACCAC	sacB:+710 ～+729
H93- CHIP-QR	CGGTGCCGGTGTTGGCCT	sacB:+785 ～+802
ngtv-QF	AGATGATGATGCCGAAATGG	Negative control (fragment not bound by MucR1)
ngtv-QR	AAGCGACCTACGGAGTTG	Negative control (fragment not bound by MucR1)
Primers for 5’RACE
Adaptor Primer	GCTGTCAACGATACGCTACGTAACGGCATGACAGTGGGGGGGGGGGGG
5’RACE Outer	GCTGTCAACGATACGCTACGTAAC
SP0	GTGGCTGAACCTGACCATTCTTGTG	sacB:+479～+503
SP1	TTGCAGCATATCATGGCGTGTAA	sacB:+137～+159
SP2	GCCAGCAGTGCGGTAGTAAAGGT	sacB:+40～+62
Primers for MST
Bridge-P(biotin)F	TTATTGTGCGTAACTAAC	sacB: -90～-73, 5‘Biotin
Bridge-PR	CATCGTTCATGTCTCCTT	sacB: -15～+3
Bridge-PF	TTATTGTGCGTAACTAAC	sacB: -90～-73
Bridge-P(Cy5)R	CATCGTTCATGTCTCCTT	sacB: -15～+3, 5‘Cy5
Bridge-cutP(biotin)-F	TCAAACAGGAGGGCTGGAAGAAGCAGACCGCTAACACAGTACATAAAAAAGGAGACATGAACGATG	sacB: -63～+3, 5‘Biotin
Bridge-cutP-R	CATCGTTCATGTCTCCTTTTTTATGTACTGTGTTAGCGGTCTGCTTCTTCCAGCCCTCCTGTTTGA	sacB: -63～+3
Bridge-cutP-F	TCAAACAGGAGGGCTGGAAGAAGCAGACCGCTAACACAGTACATAAAAAAGGAGACATGAACGATG	sacB: -63～+3
Bridge-cutP(Cy5)-R	CATCGTTCATGTCTCCTTTTTTATGTACTGTGTTAGCGGTCTGCTTCTTCCAGCCCTCCTGTTTGA	sacB: -63～+3, 5‘Cy5
Bridge-L100(Biotin)-F	AACGCACGGCTGAGTTAG	sacB:+908 ～+, 5‘Biotin
Bridge-L100-R	GTGTTAGATGCAATCAGC	sacB:+990 ～+1007
Bridge-L100-F	AACGCACGGCTGAGTTAG	sacB:+908 ～+925
Bridge-L100(Cy5)-R	GTGTTAGATGCAATCAGC	sacB:+990 ～+1007, 5’Cy5
Bridge-M100(Biotin)-F	AGCGTACCGCCGAACTGG	sacB:+908 ～+, 5‘Biotin
Bridge-M100-R	GTGTTCGAGGCGATCAGC	sacB:+990 ～+1007
Bridge-M100-F	AGCGTACCGCCGAACTGG	sacB:+908 ～+925
Bridge-M100(Cy5)-R	GTGTTCGAGGCGATCAGC	sacB:+990 ～+1007, 5’Cy5
Bridge-H100(Biotin)-F	AGCGCACCGCCGAGCTGG	sacB:+908 ～+, 5‘Biotin
Bridge-H100-R	GTGTTCGAGGCGATCAGC	sacB:+990 ～+1007
Bridge-H100-F	AGCGCACCGCCGAGCTGG	sacB:+908 ～+925
Bridge-H100(Cy5)-R	GTGTTCGAGGCGATCAGC	sacB:+990 ～+1007, 5’Cy5
Bridge-L93(Biotin)-F	ACAGCTCAGGCGACAACCAT	sacB:+710 ～+729, 5‘Biotin
Bridge-L93-R	CAGTTCCAGTGTTTGCTT	sacB:+785 ～+802
Bridge-L93-F	ACAGCTCAGGCGACAACCAT	sacB:+710 ～+729
Bridge-L93(Cy5)-R	CAGTTCCAGTGTTTGCTT	sacB:+785 ～+802, 5‘Cy5
Bridge-M93(Biotin)-F	ATTCGTCGGGCGATAACCAT	sacB:+710 ～+729, 5‘Biotin
Bridge-M93-R	CGGTGCCGGTGTTGGCTT	sacB:+785 ～+802
Bridge-M93-F	ATTCGTCGGGCGATAACCAT	sacB:+710 ～+729
Bridge-M93(Cy5)-R	CGGTGCCGGTGTTGGCTT	sacB:+785 ～+802, 5‘Cy5
Bridge-H93(Biotin)-F	ACTCGTCGGGCGACAACCAC	sacB:+710 ～+729, 5‘Biotin
Bridge-H93-R	CGGTGCCGGTGTTGGCCT	sacB:+785 ～+802
Bridge-H93-F	ACTCGTCGGGCGACAACCAC	sacB:+710 ～+729
Bridge-H93(Cy5)-R	CGGTGCCGGTGTTGGCCT	sacB:+785 ～+802, 5‘Cy5
Primers for genetic manipulations
PJQ-A_sacBF	atatcgaattcctgcagccc CTGTAGGGTGACACTTTTGATGC	homologous sequences in lowercase
PJQ-A_sacBR	ctagaactagtggatccccc CGGTTGTGCTAGGTGGGATA	homologous sequences in lowercase
PJQ-B_sacBF	atatcgaattcctgcagccc TGGCTCCTGCCTCGGGTAA	homologous sequences in lowercase
PJQ-B_sacBR	ctagaactagtggatccccc CCTAACTCATAGCGGTTCAAATCA	homologous sequences in lowercase
PJQ-C_sacBF	atatcgaattcctgcagccc ACCACCACCGCTTCCACGAC	homologous sequences in lowercase
PJQ-C_sacBR	ctagaactagtggatccccc GCAGGGCAGAGGGGGTAAGC	homologous sequences in lowercase
PJQ-mucR1UF	atatcgaattcctgcagccc CGGCTTCGTTTTCCTGGTG	homologous sequences in lowercase
PJQ-mucR1UR	ACCAGGAGTTCGTTGCTCGT
PJQ-mucR1DF	accggagttcgttgctcgt GCAAGCGTCGCGGCAAGTAA	homologous sequences in lowercase
PJQ-mucR1DR	ctagaactagtggatccccc CTACCGCTACGTGATTGAAC	homologous sequences in lowercase
PJQ-mucR2UF	atatcgaattcctgcagccc TGCGAAAGCGTCATTGTG	homologous sequences in lowercase
PJQ-mucR2UR	GCAAGCGTCGTGGTAAGTA
PJQ-mucR2DF	tacttaccacgacgcttgc CGAGCGTGGTTTCTGTCAT	homologous sequences in lowercase
PJQ-mucR2DR	ctagaactagtggatccccc CGCCTCAAAAGGCTGCTC	homologous sequences in lowercase
PJQ-MucR1DF	ACGGACCTGCCCGGCAAC
PJQ-MucR1DR	AGCCTCGAGGACCAGCGAGA
PJQ-MucR1FLAG_F	TCTCGCTGGTCCTCGAGGCT
PJQ-MucR1FLAG_R	GTTGCCGGGCAGGTCCGT
