# Supplementary material for: Intracellular common gardens reveal niche differentiation in transposable element community during bacterial adaptive evolution
Source: ISME J. 2022 Nov 24;17(2):297–308. doi: 10.1038/s41396-022-01344-2 (PMC9860058; doi:10.1038/s41396-022-01344-2)
Supplement: Supplementary file 11 — Table S2 [file 41396_2022_1344_MOESM11_ESM.xlsx]

## Sheet: sheet1
Supplementary Table S2. Active ISs and their insertion sites in PsacB and sacB.
Strain	Mutant_ID	IS	Insertion site within the PsacB-sacB fagment (length: 1868 bp)	Insertion site distance from the transcription start site (bp)	Number of target site bases	Target sequences	Genetic regions	20 bp up stream of target site	20 bp down stream of target site	Insertion sequences
A:H-GC	1-5	Set_ID16	417-418	59	3	TAA	promoter	TGGAAGAAGCAGACCGCTAA	TGGAAGAAGCAGACCGCTAA	TACCAACGAGCGCCGTTTCCGACTCTCAGGGATTCCCACGGGGCTTCGAATCTGAATCCATGCAGCAAACGGGAGGTTTGCGATGGGTTCAGCAATTTTGTTGCGTGATGATTTCGATGGGCGTGCTCTTCGACAGCTCGCACGGCAAACGAAGGATGCCAACCAGGCGCGGCGGTTGCTGGCGCTCGCCGAGATTTATGACGGCGGCTCGCGCTCGGATGCGGCACGGATCGGCAGCGTGACGCTGCAGATCGTCCGTGACTGGGTGCTGCGGTTCAATGCGCGCGGCCCCGACGGGCTGGTGAACGGCAAAGCACCCGGCGGCCGAGCGAAGCTGAACGTCGCTCAGCGCCATGCGCTGGCGAAGATCGTCGAAAGCGGCCCGATCCCTGCGATCCA…
A:H-GC	1-9	Set_ID8	946-947	588	4	CGGC	gene	CAGGAGTGGTCGGGCTCGGC	CACCTTCACCTCGGACGGCA	GGTAATCCTCCCCGTTTTAACGGGGTTTGACTGTAGAATTCACGCGGCCATTTTCAGTTTCTGGGCGGGTGTGACGCCGCCAATGCCCATGTTGGGGCGTTCATGATTGTAAGTCCAAAGCCACTCTGTGGCGATCTCCTGCACCTCCGTTATGCTGTCAAAAATATAGAGATCAAGCCATTCATGCCGAACGGTTCGATTGTAGCGTTCGACATAGGCGTTCTGTTGCGGCTTGCCTGGCTGAATGTAATTCAGGGCTATTCCCCGTGTTTCGGCCCATTCCATGAGCGTGCCGCTGACGTATTCCGGGCCGTTATCAACCCTGATCGCCAGCGGCTTGCCCCGCCATTCGATGATCTGGTTGAGACTGCGCACAACCCGTTCGGCGGGTAGCGAGAA…
A:H-GC	1-22	Set_ID8	1219-1220	861	4	CTGG	gene	CAAGGGCCACAAGTACCTGG	TCTTCGAGGCCAACACCGGC	GGTAATCCTCCCCGTTTTAACGGGGTTTGACTGTAGAATTCACGCGGCCATTTTCAGTTTCTGGGCGGGTGTGACGCCGCCAATGCCCATGTTGGGGCGTTCATGATTGTAAGTCCAAAGCCACTCTGTGGCGATCTCCTGCACCTCCGTTATGCTGTCAAAAATATAGAGATCAAGCCATTCATGCCGAACGGTTCGATTGTAGCGTTCGACATAGGCGTTCTGTTGCGGCTTGCCTGGCTGAATGTAATTCAGGGCTATTCCCCGTGTTTCGGCCCATTCCATGAGCGTGCCGCTGACGTATTCCGGGCCGTTATCAACCCTGATCGCCAGCGGCTTGCCCCGCCATTCGATGATCTGGTTGAGACTGCGCACAACCCGTTCGGCGGGTAGCGAGAA…
A:H-GC	1-54	Set_ID16	373-374	15	3	TAA	promoter	TTTTTTATTGTGCGTAACTAA	CTTGCCATCTTCAAACAGGA	TACCAACGAGCGCCGTTTCCGACTCTCAGGGATTCCCACGGGGCTTCGAATCTGAATCCATGCAGCAAACGGGAGGTTTGCGATGGGTTCAGCAATTTTGTTGCGTGATGATTTCGATGGGCGTGCTCTTCGACAGCTCGCACGGCAAACGAAGGATGCCAACCAGGCGCGGCGGTTGCTGGCGCTCGCCGAGATTTATGACGGCGGCTCGCGCTCGGATGCGGCACGGATCGGCAGCGTGACGCTGCAGATCGTCCGTGACTGGGTGCTGCGGTTCAATGCGCGCGGCCCCGACGGGCTGGTGAACGGCAAAGCACCCGGCGGCCGAGCGAAGCTGAACGTCGCTCAGCGCCATGCGCTGGCGAAGATCGTCGAAAGCGGCCCGATCCCTGCGATCCA…
A:H-GC	1-69	Set_ID8	1558-1559	1200	4	CGTC	gene	ACCATCGACGGCATCTCGTC	GAACGACATCTACATGCTGG	GGTAATCCTCCCCGTTTTAACGGGGTTTGACTGTAGAATTCACGCGGCCATTTTCAGTTTCTGGGCGGGTGTGACGCCGCCAATGCCCATGTTGGGGCGTTCATGATTGTAAGTCCAAAGCCACTCTGTGGCGATCTCCTGCACCTCCGTTATGCTGTCAAAAATATAGAGATCAAGCCATTCATGCCGAACGGTTCGATTGTAGCGTTCGACATAGGCGTTCTGTTGCGGCTTGCCTGGCTGAATGTAATTCAGGGCTATTCCCCGTGTTTCGGCCCATTCCATGAGCGTGCCGCTGACGTATTCCGGGCCGTTATCAACCCTGATCGCCAGCGGCTTGCCCCGCCATTCGATGATCTGGTTGAGACTGCGCACAACCCGTTCGGCGGGTAGCGAGAA…
A:H-GC	7-1	Set_ID8	1001-1002	643	4	CAAG	gene	ACACCGACTTCTCGGGCAAG	CACTACGGCAAGCAGACCCT	GGTAATCCTCCCCGTTTTAACGGGGTTTGACTGTAGAATTCACGCGGCCATTTTCAGTTTCTGGGCGGGTGTGACGCCGCCAATGCCCATGTTGGGGCGTTCATGATTGTAAGTCCAAAGCCACTCTGTGGCGATCTCCTGCACCTCCGTTATGCTGTCAAAAATATAGAGATCAAGCCATTCATGCCGAACGGTTCGATTGTAGCGTTCGACATAGGCGTTCTGTTGCGGCTTGCCTGGCTGAATGTAATTCAGGGCTATTCCCCGTGTTTCGGCCCATTCCATGAGCGTGCCGCTGACGTATTCCGGGCCGTTATCAACCCTGATCGCCAGCGGCTTGCCCCGCCATTCGATGATCTGGTTGAGACTGCGCACAACCCGTTCGGCGGGTAGCGAGAA…
A:H-GC	7-6	Set_ID16	417-418	59	3	TAA	promoter	TGGAAGAAGCAGACCGCTAA	CACAGTACATAAAAAAGGAG	TACCAACGAGCGCCGTTTCCGACTCTCAGGGATTCCCACGGGGCTTCGAATCTGAATCCATGCAGCAAACGGGAGGTTTGCGATGGGTTCAGCAATTTTGTTGCGTGATGATTTCGATGGGCGTGCTCTTCGACAGCTCGCACGGCAAACGAAGGATGCCAACCAGGCGCGGCGGTTGCTGGCGCTCGCCGAGATTTATGACGGCGGCTCGCGCTCGGATGCGGCACGGATCGGCAGCGTGACGCTGCAGATCGTCCGTGACTGGGTGCTGCGGTTCAATGCGCGCGGCCCCGACGGGCTGGTGAACGGCAAAGCACCCGGCGGCCGAGCGAAGCTGAACGTCGCTCAGCGCCATGCGCTGGCGAAGATCGTCGAAAGCGGCCCGATCCCTGCGATCCA…
A:H-GC	7-16	Set_ID16	417-418	59	3	TAA	promoter	TGGAAGAAGCAGACCGCTAA	CACAGTACATAAAAAAGGAG	TACCAACGAGCGCCGTTTCCGACTCTCAGGGATTCCCACGGGGCTTCGAATCTGAATCCATGCAGCAAACGGGAGGTTTGCGATGGGTTCAGCAATTTTGTTGCGTGATGATTTCGATGGGCGTGCTCTTCGACAGCTCGCACGGCAAACGAAGGATGCCAACCAGGCGCGGCGGTTGCTGGCGCTCGCCGAGATTTATGACGGCGGCTCGCGCTCGGATGCGGCACGGATCGGCAGCGTGACGCTGCAGATCGTCCGTGACTGGGTGCTGCGGTTCAATGCGCGCGGCCCCGACGGGCTGGTGAACGGCAAAGCACCCGGCGGCCGAGCGAAGCTGAACGTCGCTCAGCGCCATGCGCTGGCGAAGATCGTCGAAAGCGGCCCGATCCCTGCGATCCA…
A:H-GC	7-48	Set_ID5	416-417	58	2	TA	promoter	CTGGAAGAAGCAGACCGCTA	ACACAGTACATAAAAAAGGA	GAGCGTTTCATGTTTTGACGGAAGCGTAGCCGGCGTTTGCGAAGTAGTTACTGCATTCGTCGGGCTTGATTGTTGTGACGAGCGAGCCGATGTGTCGCCAGGTGTCCTCGATCGTTCGCTTTTGTGCATGGCGCATCCAGTGCTTGATCTTGGCGAAGGCCTGTTCGATCGGATTGAGGTCGGGGGAATAGGGCGGCAGGAACCAGAGCCTTGCGCCGGCCGCTGTGACGATCTGACGGACGGCCGCAGATTTGTGGCTGCCGAGATTGTCCATGATGACAATGTCGCCAGGCTTGAGGATCGGCACGAGTTGTTGCTCGACATAGGCGCGGAAGCATTGGCCATTGATCGGCCCGTCGAAGACGCAGGGTGCGGTGAGCTGGTCGCAACGCAGTGCAC…
A:H-GC	7-59	Set_ID16	417-418	59	3	TAA	promoter	TGGAAGAAGCAGACCGCTAA	CACAGTACATAAAAAAGGAG	TACCAACGAGCGCCGTTTCCGACTCTCAGGGATTCCCACGGGGCTTCGAATCTGAATCCATGCAGCAAACGGGAGGTTTGCGATGGGTTCAGCAATTTTGTTGCGTGATGATTTCGATGGGCGTGCTCTTCGACAGCTCGCACGGCAAACGAAGGATGCCAACCAGGCGCGGCGGTTGCTGGCGCTCGCCGAGATTTATGACGGCGGCTCGCGCTCGGATGCGGCACGGATCGGCAGCGTGACGCTGCAGATCGTCCGTGACTGGGTGCTGCGGTTCAATGCGCGCGGCCCCGACGGGCTGGTGAACGGCAAAGCACCCGGCGGCCGAGCGAAGCTGAACGTCGCTCAGCGCCATGCGCTGGCGAAGATCGTCGAAAGCGGCCCGATCCCTGCGATCCA…
A:H-GC	7-65	Set_ID16	417-418	59	3	TAA	promoter	TGGAAGAAGCAGACCGCTAA	CACAGTACATAAAAAAGGAG	TACCAACGAGCGCCGTTTCCGACTCTCAGGGATTCCCACGGGGCTTCGAATCTGAATCCATGCAGCAAACGGGAGGTTTGCGATGGGTTCAGCAATTTTGTTGCGTGATGATTTCGATGGGCGTGCTCTTCGACAGCTCGCACGGCAAACGAAGGATGCCAACCAGGCGCGGCGGTTGCTGGCGCTCGCCGAGATTTATGACGGCGGCTCGCGCTCGGATGCGGCACGGATCGGCAGCGTGACGCTGCAGATCGTCCGTGACTGGGTGCTGCGGTTCAATGCGCGCGGCCCCGACGGGCTGGTGAACGGCAAAGCACCCGGCGGCCGAGCGAAGCTGAACGTCGCTCAGCGCCATGCGCTGGCGAAGATCGTCGAAAGCGGCCCGATCCCTGCGATCCA…
A:H-GC	7-85	Set_ID8	785-786	427	4	CCCG	gene	TCGCCCTGGCCGGCGACCCG	AAGAACGCCGACGACACCTC	GGTAATCCTCCCCGTTTTAACGGGGTTTGACTGTAGAATTCACGCGGCCATTTTCAGTTTCTGGGCGGGTGTGACGCCGCCAATGCCCATGTTGGGGCGTTCATGATTGTAAGTCCAAAGCCACTCTGTGGCGATCTCCTGCACCTCCGTTATGCTGTCAAAAATATAGAGATCAAGCCATTCATGCCGAACGGTTCGATTGTAGCGTTCGACATAGGCGTTCTGTTGCGGCTTGCCTGGCTGAATGTAATTCAGGGCTATTCCCCGTGTTTCGGCCCATTCCATGAGCGTGCCGCTGACGTATTCCGGGCCGTTATCAACCCTGATCGCCAGCGGCTTGCCCCGCCATTCGATGATCTGGTTGAGACTGCGCACAACCCGTTCGGCGGGTAGCGAGAA…
A:H-GC	7-92	Set_ID8	692-693	334	4	CCTG	gene	TCTCGTCGGCCAAGGGCCTG	GACGTCTGGGACTCGTGGCC	GGTAATCCTCCCCGCGAATAAGGGGCTTCAAAAGTAGAATTTTCTCGGCAAGATGCTCGAGGAGATTTTGATGAAGAAGAGCCGATTTAGCGAAGCCCAGATCATGGCGGTATTGCGCCAGGCGGAGGGCGGGATGCCTGTTCCCGACCTGTGCCGCGAACATGGCATCAGCACCGCCTCGTTTTACAAGTGGCGTGCGAAGTATGGCGGGATGGACGCTTCCATGATGAGCCAGATGAAGGCGCTGGAAGAAGAGAACCGCCGCCTGAAACGGATGTATGCCGATTTGAGCATGCAAGCCGATCTGCTAAAGGAGGCTCTTGGAAAAAAATGACGCGGCCATCTCAGCGCCGGGAGCTGGCCGAGAAAGCAGTGGCGCAACGCGGTGTGAGTGTCGCG…
A:H-GC	13-16	Set_ID23	1087-1088	729	3	CTA	gene	ATCAACGGCGTCGAGGACTA	CAAGTCGATCTTCGACGGCG	GGTTCAATCGACATTCAGGATTCCCATCGGCCCGTTGCTGTGATTCATAGGGTTCCGCAATTGCGATGCGGAGCGGGCGATGGGTATCAAGCGATATGAACTGAGCGAGGCGCAGTGGGCGCGGATAGCGACGTTGTTGCCTGGCAAGGCTGGTGACCCTGGCCGGACGGGCGCCGATAACCGGTTGTTCGTCAACGGCTGTTTGTGGGTGCTGCGCTCCGGGGCGCACTGGCGCGATCTGCCGGAACGCTATGGCAAGTGGAAGACGGTGCATCGCCGTTTCAGCCGCTGGTGCCATGCCGGTGTGTGGGAGGGTGTTCGCGGAACTGACCGCCGACCACGACAACCAATACCTGATGCTCGACAGTACCATCGTGCGCGCCCATCAACAGGCGGCGA…
A:H-GC	13-50	Set_ID8	1020-1021	662	4	ACCC	gene	GCACTACGGCAAGCAGACCC	TGACCACCGCCCAGGTCAAC	GGTAATCCTCCCCGCGAATAAGGGGCTTCAAAAGTAGAATTTTCTCGGCAAGATGCTCGAGGAGATTTTGATGAAGAAGAGCCGATTTAGCGAAGCCCAGATCATGGCGGTATTGCGCCAGGCGGAGGGCGGGATGCCTGTTCCCGACCTGTGCCGCGAACATGGCATCAGCACCGCCTCGTTTTACAAGTGGCGTGCGAAGTATGGCGGGATGGACGCTTCCATGATGAGCCAGATGAAGGCGCTGGAAGAAGAGAACCGCCGCCTGAAACGGATGTATGCCGATTTGAGCATGCAAGCCGATCTGCTAAAGGAGGCTCTTGGAAAAAAATGACGCGGCCATCTCAGCGCCGGGAGCTGGCCGAGAAAGCAGTGGCGCAACGCGGTGTGAGTGTCGCG…
A:H-GC	13-83	Set_ID16	417-418	59	3	TAA	promoter	TGGAAGAAGCAGACCGCTAA	CACAGTACATAAAAAAGGAG	TACCAACGAGCGCCGTTTCCGACTCTCAGGGATTCCCACGGGGCTTCGAATCTGAATCCATGCAGCAAACGGGAGGTTTGCGATGGGTTCAGCAATTTTGTTGCGTGATGATTTCGATGGGCGTGCTCTTCGACAGCTCGCACGGCAAACGAAGGATGCCAACCAGGCGCGGCGGTTGCTGGCGCTCGCCGAGATTTATGACGGCGGCTCGCGCTCGGATGCGGCACGGATCGGCAGCGTGACGCTGCAGATCGTCCGTGACTGGGTGCTGCGGTTCAATGCGCGCGGCCCCGACGGGCTGGTGAACGGCAAAGCACCCGGCGGCCGAGCGAAGCTGAACGTCGCTCAGCGCCATGCGCTGGCGAAGATCGTCGAAAGCGGCCCGATCCCTGCGATCCA…
A:M-GC	2-10	Set_ID12	637-638	279	3	TCA	gene	CAGAAGAACGAAAAGTATCA	GGTCCCGGAATTCGATTCGT	GAGCCTGACTCGAAAAGGTCTCAACAATATCCGTACCTTGCCAAGCGTCGTGTCAGGACCCGGATGTGGGCGATAGTGATCCAAGCCTCGGCTGATGCGATGGACTTCTCCCAATCCTTAGCCAATCGTCGGCATCTGCCAAGCCATGCGAAGGTGCGCTCCACGACCCAGCGCCGCGGCAGAACTTCGAAGCCCTTGGCCTTGTCGGTCCGCTTGACGATCTGGAGAGTGAAGGCAGCGATCTTTTGGAGTGCGCCCTTCAGCTTCGGTCCGGCATAACCACCGTCGGCGAAGATATGTCTCAGCCACGGCCAGCGCTTGAGAATGGTTTTGAGGACGGCAGGTGCGCCGTCGCGATCTTGGATATCGGCGCTGTGAACCCTGAGGCCGACCATCAAC…
A:M-GC	2-21	Set_ID16	417-418	59	3	TAA	promoter	TGGAAGAAGCAGACCGCTAA	CACAGTACATAAAAAAGGAG	TACCAACGAGCGCCGTTTCCGACTCTCAGGGATTCCCACGGGGCTTCGAATCTGAATCCATGCAGCAAACGGGAGGTTTGCGATGGGTTCAGCAATTTTGTTGCGTGATGATTTCGATGGGCGTGCTCTTCGACAGCTCGCACGGCAAACGAAGGATGCCAACCAGGCGCGGCGGTTGCTGGCGCTCGCCGAGATTTATGACGGCGGCTCGCGCTCGGATGCGGCACGGATCGGCAGCGTGACGCTGCAGATCGTCCGTGACTGGGTGCTGCGGTTCAATGCGCGCGGCCCCGACGGGCTGGTGAACGGCAAAGCACCCGGCGGCCGAGCGAAGCTGAACGTCGCTCAGCGCCATGCGCTGGCGAAGATCGTCGAAAGCGGCCCGATCCCTGCGATCCA…
A:M-GC	2-27	Set_ID12	1207-1208	849	3	TAA	gene	CCGCATTATGTCGAAGATAA	GGGCCATAAGTATCTGGTCT	GAGCCTGACTCGAAAAGGTCTCAACAATATCCGTACCTTGCCAAGCGTCGTGTCAGGACCCGGATGTGGGCGATAGTGATCCAAGCCTCGGCTGATGCGATGGACTTCTCCCAATCCTTAGCCAATCGTCGGCATCTGCCAAGCCATGCGAAGGTGCGCTCCACGACCCAGCGCCGCGGCAGAACTTCGAAGCCCTTGGCCTTGTCGGTCCGCTTGACGATCTGGAGAGTGAAGGCAGCGATCTTTTGGAGTGCGCCCTTCAGCTTCGGTCCGGCATAACCACCGTCGGCGAAGATATGTCTCAGCCACGGCCAGCGCTTGAGAATGGTTTTGAGGACGGCAGGTGCGCCGTCGCGATCTTGGATATCGGCGCTGTGAACCCTGAGGCCGACCATCAAC…
A:M-GC	2-33	Set_ID16	417-418	59	3	TAA	promoter	TGGAAGAAGCAGACCGCTAA	CACAGTACATAAAAAAGGAG	TACCAACGAGCGCCGTTTCCGACTCTCAGGGATTCCCACGGGGCTTCGAATCTGAATCCATGCAGCAAACGGGAGGTTTGCGATGGGTTCAGCAATTTTGTTGCGTGATGATTTCGATGGGCGTGCTCTTCGACAGCTCGCACGGCAAACGAAGGATGCCAACCAGGCGCGGCGGTTGCTGGCGCTCGCCGAGATTTATGACGGCGGCTCGCGCTCGGATGCGGCACGGATCGGCAGCGTGACGCTGCAGATCGTCCGTGACTGGGTGCTGCGGTTCAATGCGCGCGGCCCCGACGGGCTGGTGAACGGCAAAGCACCCGGCGGCCGAGCGAAGCTGAACGTCGCTCAGCGCCATGCGCTGGCGAAGATCGTCGAAAGCGGCCCGATCCCTGCGATCCA…
A:M-GC	2-38	Set_ID16	1215-1216	857	3	ATA	gene	ATGTCGAAGATAAGGGCCATA	AGTATCTGGTCTTCGAAGCC	TACCAACGAGCGCCGTTTCCGACTCTCAGGGATTCCCACGGGGCTTCGAATCTGAATCCATGCAGCAAACGGGAGGTTTGCGATGGGTTCAGCAATTTTGTTGCGTGATGATTTCGATGGGCGTGCTCTTCGACAGCTCGCACGGCAAACGAAGGATGCCAACCAGGCGCGGCGGTTGCTGGCGCTCGCCGAGATTTATGACGGCGGCTCGCGCTCGGATGCGGCACGGATCGGCAGCGTGACGCTGCAGATCGTCCGTGACTGGGTGCTGCGGTTCAATGCGCGCGGCCCCGACGGGCTGGTGAACGGCAAAGCACCCGGCGGCCGAGCGAAGCTGAACGTCGCTCAGCGCCATGCGCTGGCGAAGATCGTCGAAAGCGGCCCGATCCCTGCGATCCA…
A:M-GC	2-42	Set_ID12	637-638	279	3	TCA	gene	GCAGAAGAACGAAAAGTATCA	GGTCCCGGAATTCGATTCGT	GAGCCTGACTCGAAAAGGTCTCAACAATATCCGTACCTTGCCAAGCGTCGTGTCAGGACCCGGATGTGGGCGATAGTGATCCAAGCCTCGGCTGATGCGATGGACTTCTCCCAATCCTTAGCCAATCGTCGGCATCTGCCAAGCCATGCGAAGGTGCGCTCCACGACCCAGCGCCGCGGCAGAACTTCGAAGCCCTTGGCCTTGTCGGTCCGCTTGACGATCTGGAGAGTGAAGGCAGCGATCTTTTGGAGTGCGCCCTTCAGCTTCGGTCCGGCATAACCACCGTCGGCGAAGATATGTCTCAGCCACGGCCAGCGCTTGAGAATGGTTTTGAGGACGGCAGGTGCGCCGTCGCGATCTTGGATATCGGCGCTGTGAACCCTGAGGCCGACCATCAAC…
A:M-GC	2-53	Set_ID12	1207-1208	849	3	TAA	gene	CCGCATTATGTCGAAGATAA	CGCATTATGTCGAAGATAAG	GAGCCTGACTCGAAAAGGTCTCAACAATATCCGTACCTTGCCAAGCGTCGTGTCAGGACCCGGATGTGGGCGATAGTGATCCAAGCCTCGGCTGATGCGATGGACTTCTCCCAATCCTTAGCCAATCGTCGGCATCTGCCAAGCCATGCGAAGGTGCGCTCCACGACCCAGCGCCGCGGCAGAACTTCGAAGCCCTTGGCCTTGTCGGTCCGCTTGACGATCTGGAGAGTGAAGGCAGCGATCTTTTGGAGTGCGCCCTTCAGCTTCGGTCCGGCATAACCACCGTCGGCGAAGATATGTCTCAGCCACGGCCAGCGCTTGAGAATGGTTTTGAGGACGGCAGGTGCGCCGTCGCGATCTTGGATATCGGCGCTGTGAACCCTGAGGCCGACCATCAAC…
A:M-GC	2-62	Set_ID12	1207-1208	849	3	TAA	gene	CCGCATTATGTCGAAGATAA	CGCATTATGTCGAAGATAAG	GAGCCTGACTCGAAAAGGTCTCAACAATATCCGTACCTTGCCAAGCGTCGTGTCAGGACCCGGATGTGGGCGATAGTGATCCAAGCCTCGGCTGATGCGATGGACTTCTCCCAATCCTTAGCCAATCGTCGGCATCTGCCAAGCCATGCGAAGGTGCGCTCCACGACCCAGCGCCGCGGCAGAACTTCGAAGCCCTTGGCCTTGTCGGTCCGCTTGACGATCTGGAGAGTGAAGGCAGCGATCTTTTGGAGTGCGCCCTTCAGCTTCGGTCCGGCATAACCACCGTCGGCGAAGATATGTCTCAGCCACGGCCAGCGCTTGAGAATGGTTTTGAGGACGGCAGGTGCGCCGTCGCGATCTTGGATATCGGCGCTGTGAACCCTGAGGCCGACCATCAAC…
A:M-GC	2-72	Set_ID5	416-417	58	2	TA	promoter	CTGGAAGAAGCAGACCGCTA	ACACAGTACATAAAAAAGGA	GAGCGTTTCATGTTTTGACGGAAGCGTAGCCGGCGTTTGCGAAGTAGTTACTGCATTCGTCGGGCTTGATTGTTGTGACGAGCGAGCCGATGTGTCGCCAGGTGTCCTCGATCGTTCGCTTTTGTGCATGGCGCATCCAGTGCTTGATCTTGGCGAAGGCCTGTTCGATCGGATTGAGGTCGGGGGAATAGGGCGGCAGGAACCAGAGCCTTGCGCCGGCCGCTGTGACGATCTGACGGACGGCCGCAGATTTGTGGCTGCCGAGATTGTCCATGATGACAATGTCGCCAGGCTTGAGGATCGGCACGAGTTGTTGCTCGACATAGGCGCGGAAGCATTGGCCATTGATCGGCCCGTCGAAGACGCAGGGTGCGGTGAGCTGGTCGCAACGCAGTGCAC…
A:M-GC	2-78	Set_ID16	417-418	59	3	TAA	promoter	TGGAAGAAGCAGACCGCTAA	CACAGTACATAAAAAAGGAG	TACCAACGAGCGCCGTTTCCGACTCTCAGGGATTCCCACGGGGCTTCGAATCTGAATCCATGCAGCAAACGGGAGGTTTGCGATGGGTTCAGCAATTTTGTTGCGTGATGATTTCGATGGGCGTGCTCTTCGACAGCTCGCACGGCAAACGAAGGATGCCAACCAGGCGCGGCGGTTGCTGGCGCTCGCCGAGATTTATGACGGCGGCTCGCGCTCGGATGCGGCACGGATCGGCAGCGTGACGCTGCAGATCGTCCGTGACTGGGTGCTGCGGTTCAATGCGCGCGGCCCCGACGGGCTGGTGAACGGCAAAGCACCCGGCGGCCGAGCGAAGCTGAACGTCGCTCAGCGCCATGCGCTGGCGAAGATCGTCGAAAGCGGCCCGATCCCTGCGATCCA…
A:M-GC	2-85	Set_ID12	1207-1208	849	3	TAA	gene	CCGCATTATGTCGAAGATAA	CGCATTATGTCGAAGATAAG	GAGCCTGACTCGAAAAGGTCTCAACAATATCCGTACCTTGCCAAGCGTCGTGTCAGGACCCGGATGTGGGCGATAGTGATCCAAGCCTCGGCTGATGCGATGGACTTCTCCCAATCCTTAGCCAATCGTCGGCATCTGCCAAGCCATGCGAAGGTGCGCTCCACGACCCAGCGCCGCGGCAGAACTTCGAAGCCCTTGGCCTTGTCGGTCCGCTTGACGATCTGGAGAGTGAAGGCAGCGATCTTTTGGAGTGCGCCCTTCAGCTTCGGTCCGGCATAACCACCGTCGGCGAAGATATGTCTCAGCCACGGCCAGCGCTTGAGAATGGTTTTGAGGACGGCAGGTGCGCCGTCGCGATCTTGGATATCGGCGCTGTGAACCCTGAGGCCGACCATCAAC…
A:M-GC	2-89	Set_ID12	637-638	279	3	TCA	gene	GCAGAAGAACGAAAAGTATCA	GGTCCCGGAATTCGATTCGT	GAGCCTGACTCGAAAAGGTCTCAACAATATCCGTACCTTGCCAAGCGTCGTGTCAGGACCCGGATGTGGGCGATAGTGATCCAAGCCTCGGCTGATGCGATGGACTTCTCCCAATCCTTAGCCAATCGTCGGCATCTGCCAAGCCATGCGAAGGTGCGCTCCACGACCCAGCGCCGCGGCAGAACTTCGAAGCCCTTGGCCTTGTCGGTCCGCTTGACGATCTGGAGAGTGAAGGCAGCGATCTTTTGGAGTGCGCCCTTCAGCTTCGGTCCGGCATAACCACCGTCGGCGAAGATATGTCTCAGCCACGGCCAGCGCTTGAGAATGGTTTTGAGGACGGCAGGTGCGCCGTCGCGATCTTGGATATCGGCGCTGTGAACCCTGAGGCCGACCATCAAC…
A:M-GC	8-6	Set_ID20	1020-1021	662	8	GCAGACCC	gene	GCATTATGGCAAGCAGACCC	TGACCACCGCCCAGGTCAAC	GGCCTTTATCAACCAAAGACAGCGACTGCTGATTTGACGATGATCCCACCATCCGGACTTCTGCGCATTTGACGGCCGGTAGCAGCGCGAAAGACTTGCAGCAATTGCAGCGCCGGCGGCACCCGTGACCACAGGGTTTTCATGCGTTCCCTGCCATTTCGGCTTTTCCGCACTGCCTGGCCCGTAACAATGCGCTGTGACCAGCGGAAGCCGATCTCGTGGAAATACAAGTCGGCATGCTGCGGGCTGATATGATGAAAGACGCCGGCAATTGTGCGGCGGACGCGGGAATTGAAACCTTCGACCGAATTGACATGGACGGCGTCGCGAACGTATTCGCGGCTGGAATGCTTCACGGTGTCATGCCTGGCATAGTTCTCGCCAAGGGCTATGAACGCT…
A:M-GC	8-18	Set_ID12	1216-1217	858	3	TAA	gene	GTCGAAGATAAGGGCCATAA	GTATCTGGTCTTCGAAGCCA	GAGCCTGACCGAAAAAGAGTTGAGTGAAATCAGCCAGTTGTGATTCTGTTTGTTTGCTTAGGACGAACGGAGACCACAATGGGCTGGACTGATTTCACCCGTCGGCAATATGCCCGACGCGCAAGGCGGTATGCAAGCGATCTGACGGACCGGGAATGGGGATTGATCTCGCCTTGCCTGCCTGGACCGCGGCGGTTGGGCAGGCCGCGCAGCACCGATCTTCGCGAGGTCGTGAATGCGTTGCTTTACATCGCCACGACGGGGTGCCAGTGGCGGATGATGCCCAAGGATTTTCCGCCTTTTACAACTGTCCAGTCCTATTTCTACGAATGGCGAGCGACAGGGTTATGGGGTCGGATCAACCATCATCTTGTGATGGAGGCGCGCGAATTGGAAGGC…
A:M-GC	8-21	Set_ID12	637-638	279	3	TCA	gene	GCAGAAGAACGAAAAGTATCA	GGTCCCGGAATTCGATTCGT	GAGCCTGACTCGAAAAGGTCTCAACAATATCCGTACCTTGCCAAGCGTCGTGTCAGGACCCGGATGTGGGCGATAGTGATCCAAGCCTCGGCTGATGCGATGGACTTCTCCCAATCCTTAGCCAATCGTCGGCATCTGCCAAGCCATGCGAAGGTGCGCTCCACGACCCAGCGCCGCGGCAGAACTTCGAAGCCCTTGGCCTTGTCGGTCCGCTTGACGATCTGGAGAGTGAAGGCAGCGATCTTTTGGAGTGCGCCCTTCAGCTTCGGTCCGGCATAACCACCGTCGGCGAAGATATGTCTCAGCCACGGCCAGCGCTTGAGAATGGTTTTGAGGACGGCAGGTGCGCCGTCGCGATCTTGGATATCGGCGCTGTGAACCCTGAGGCCGACCATCAAC…
A:M-GC	8-31	Set_ID16	1194-1195	836	3	ATT	gene	ATACCCTGCGTGATCCGCATT	TGTCGAAGATAAGGGCCATA	TACCAACGAGCGCCGTTTCCGACTCTCAGGGATTCCCACGGGGCTTCGAATCTGAATCCATGCAGCAAACGGGAGGTTTGCGATGGGTTCAGCAATTTTGTTGCGTGATGATTTCGATGGGCGTGCTCTTCGACAGCTCGCACGGCAAACGAAGGATGCCAACCAGGCGCGGCGGTTGCTGGCGCTCGCCGAGATTTATGACGGCGGCTCGCGCTCGGATGCGGCACGGATCGGCAGCGTGACGCTGCAGATCGTCCGTGACTGGGTGCTGCGGTTCAATGCGCGCGGCCCCGACGGGCTGGTGAACGGCAAAGCACCCGGCGGCCGAGCGAAGCTGAACGTCGCTCAGCGCCATGCGCTGGCGAAGATCGTCGAAAGCGGCCCGATCCCTGCGATCCA…
A:M-GC	8-43	Set_ID12	1207-1208	849	3	TAA	gene	CCGCATTATGTCGAAGATAA	CGCATTATGTCGAAGATAAG	GAGCCTGACCGAAAAAGAGTTGAGTGAAATCAGCCAGTTGTGATTCTGTTTGTTTGCTTAGGACGAACGGAGACCACAATGGGCTGGACTGATTTCACCCGTCGGCAATATGCCCGACGCGCAAGGCGGTATGCAAGCGATCTGACGGACCGGGAATGGGGATTGATCTCGCCTTGCCTGCCTGGACCGCGGCGGTTGGGCAGGCCGCGCAGCACCGATCTTCGCGAGGTCGTGAATGCGTTGCTTTACATCGCCACGACGGGGTGCCAGTGGCGGATGATGCCCAAGGATTTTCCGCCTTTTACAACTGTCCAGTCCTATTTCTACGAATGGCGAGCGACAGGGTTATGGGGTCGGATCAACCATCATCTTGTGATGGAGGCGCGCGAATTGGAAGGC…
A:M-GC	8-46	Set_ID12	637-638	279	3	TCA	gene	GCAGAAGAACGAAAAGTATCA	GGTCCCGGAATTCGATTCGT	GAGCCTGACTCGAAAAGGTCTCAACAATATCCGTACCTTGCCAAGCGTCGTGTCAGGACCCGGATGTGGGCGATAGTGATCCAAGCCTCGGCTGATGCGATGGACTTCTCCCAATCCTTAGCCAATCGTCGGCATCTGCCAAGCCATGCGAAGGTGCGCTCCACGACCCAGCGCCGCGGCAGAACTTCGAAGCCCTTGGCCTTGTCGGTCCGCTTGACGATCTGGAGAGTGAAGGCAGCGATCTTTTGGAGTGCGCCCTTCAGCTTCGGTCCGGCATAACCACCGTCGGCGAAGATATGTCTCAGCCACGGCCAGCGCTTGAGAATGGTTTTGAGGACGGCAGGTGCGCCGTCGCGATCTTGGATATCGGCGCTGTGAACCCTGAGGCCGACCATCAAC…
A:M-GC	8-55	Set_ID12	1123-1124	765	3	TCA	gene	GGCGATGGCAAGACCTATCA	GAACGTCCAGCAGTTCATCG	GAGCCTGACCGAAAAAGAGTTGAGTGAAATCAGCCAGTTGTGATTCTGTTTGTTTGCTTAGGACGAACGGAGACCACAATGGGCTGGACTGATTTCACCCGTCGGCAATATGCCCGACGCGCAAGGCGGTATGCAAGCGATCTGACGGACCGGGAATGGGGATTGATCTCGCCTTGCCTGCCTGGACCGCGGCGGTTGGGCAGGCCGCGCAGCACCGATCTTCGCGAGGTCGTGAATGCGTTGCTTTACATCGCCACGACGGGGTGCCAGTGGCGGATGATGCCCAAGGATTTTCCGCCTTTTACAACTGTCCAGTCCTATTTCTACGAATGGCGAGCGACAGGGTTATGGGGTCGGATCAACCATCATCTTGTGATGGAGGCGCGCGAATTGGAAGGC…
A:M-GC	8-72	Set_ID12	1123-1124	765	3	TCA	gene	GGCGATGGCAAGACCTATCA	GAACGTCCAGCAGTTCATCG	GAGCCTGACCGAAAAAGAGTTGAGTGAAATCAGCCAGTTGTGATTCTGTTTGTTTGCTTAGGACGAACGGAGACCACAATGGGCTGGACTGATTTCACCCGTCGGCAATATGCCCGACGCGCAAGGCGGTATGCAAGCGATCTGACGGACCGGGAATGGGGATTGATCTCGCCTTGCCTGCCTGGACCGCGGCGGTTGGGCAGGCCGCGCAGCACCGATCTTCGCGAGGTCGTGAATGCGTTGCTTTACATCGCCACGACGGGGTGCCAGTGGCGGATGATGCCCAAGGATTTTCCGCCTTTTACAACTGTCCAGTCCTATTTCTACGAATGGCGAGCGACAGGGTTATGGGGTCGGATCAACCATCATCTTGTGATGGAGGCGCGCGAATTGGAAGGC…
A:M-GC	8-80	Set_ID16	585-586	227	3	TCA	gene	CTATGGCATCTCGCATATCA	CCCGTCATGATATGCTGCAG	TACCAACGAGCGCCGTTTCCGACTCTCAGGGATTCCCACGGGGCTTCGAATCTGAATCCATGCAGCAAACGGGAGGTTTGCGATGGGTTCAGCAATTTTGTTGCGTGATGATTTCGATGGGCGTGCTCTTCGACAGCTCGCACGGCAAACGAAGGATGCCAACCAGGCGCGGCGGTTGCTGGCGCTCGCCGAGATTTATGACGGCGGCTCGCGCTCGGATGCGGCACGGATCGGCAGCGTGACGCTGCAGATCGTCCGTGACTGGGTGCTGCGGTTCAATGCGCGCGGCCCCGACGGGCTGGTGAACGGCAAAGCACCCGGCGGCCGAGCGAAGCTGAACGTCGCTCAGCGCCATGCGCTGGCGAAGATCGTCGAAAGCGGCCCGATCCCTGCGATCCA…
A:M-GC	8-93	Set_ID16	426-427	68	3	ACA	promoter	CAGACCGCTAACACAGTACA	TAAAAAAGGAGACATGAACG	TACCAACGAGCGCCGTTTCCGACTCTCAGGGATTCCCACGGGGCTTCGAATCTGAATCCATGCAGCAAACGGGAGGTTTGCGATGGGTTCAGCAATTTTGTTGCGTGATGATTTCGATGGGCGTGCTCTTCGACAGCTCGCACGGCAAACGAAGGATGCCAACCAGGCGCGGCGGTTGCTGGCGCTCGCCGAGATTTATGACGGCGGCTCGCGCTCGGATGCGGCACGGATCGGCAGCGTGACGCTGCAGATCGTCCGTGACTGGGTGCTGCGGTTCAATGCGCGCGGCCCCGACGGGCTGGTGAACGGCAAAGCACCCGGCGGCCGAGCGAAGCTGAACGTCGCTCAGCGCCATGCGCTGGCGAAGATCGTCGAAAGCGGCCCGATCCCTGCGATCCA…
A:M-GC	8-94	Set_ID12	1207-1208	849	3	TAA	gene	CCGCATTATGTCGAAGATAA	CGCATTATGTCGAAGATAAG	GAGCCTGACTCGAAAAGGTCTCAACAATATCCGTACCTTGCCAAGCGTCGTGTCAGGACCCGGATGTGGGCGATAGTGATCCAAGCCTCGGCTGATGCGATGGACTTCTCCCAATCCTTAGCCAATCGTCGGCATCTGCCAAGCCATGCGAAGGTGCGCTCCACGACCCAGCGCCGCGGCAGAACTTCGAAGCCCTTGGCCTTGTCGGTCCGCTTGACGATCTGGAGAGTGAAGGCAGCGATCTTTTGGAGTGCGCCCTTCAGCTTCGGTCCGGCATAACCACCGTCGGCGAAGATATGTCTCAGCCACGGCCAGCGCTTGAGAATGGTTTTGAGGACGGCAGGTGCGCCGTCGCGATCTTGGATATCGGCGCTGTGAACCCTGAGGCCGACCATCAAC…
A:M-GC	14-8	Set_ID8	1150-1151	792	4	AAGG	gene	CAGCAGTTCATCGATGAAGG	CAACTATTCGTCGGGCGATA	GGTAATCCTCCCCGTTTTAACGGGGTTTGACTGTAGAATTCACGCGGCCATTTTCAGTTTCTGGGCGGGTGTGACGCCGCCAATGCCCATGTTGGGGCGTTCATGATTGTAAGTCCAAAGCCACTCTGTGGCGATCTCCTGCACCTCCGTTATGCTGTCAAAAATATAGAGATCAAGCCATTCATGCCGAACGGTTCGATTGTAGCGTTCGACATAGGCGTTCTGTTGCGGCTTGCCTGGCTGAATGTAATTCAGGGCTATTCCCCGTGTTTCGGCCCATTCCATGAGCGTGCCGCTGACGTATTCCGGGCCGTTATCAACCCTGATCGCCAGCGGCTTGCCCCGCCATTCGATGATCTGGTTGAGACTGCGCACAACCCGTTCGGCGGGTAGCGAGAA…
A:M-GC	14-13	Set_ID12	1207-1208	849	3	TAA	gene	CCGCATTATGTCGAAGATAA	CGCATTATGTCGAAGATAAG	GAGCCTGACTCGAAAAGGTCTCAACAATATCCGTACCTTGCCAAGCGTCGTGTCAGGACCCGGATGTGGGCGATAGTGATCCAAGCCTCGGCTGATGCGATGGACTTCTCCCAATCCTTAGCCAATCGTCGGCATCTGCCAAGCCATGCGAAGGTGCGCTCCACGACCCAGCGCCGCGGCAGAACTTCGAAGCCCTTGGCCTTGTCGGTCCGCTTGACGATCTGGAGAGTGAAGGCAGCGATCTTTTGGAGTGCGCCCTTCAGCTTCGGTCCGGCATAACCACCGTCGGCGAAGATATGTCTCAGCCACGGCCAGCGCTTGAGAATGGTTTTGAGGACGGCAGGTGCGCCGTCGCGATCTTGGATATCGGCGCTGTGAACCCTGAGGCCGACCATCAAC…
A:M-GC	14-20	Set_ID12	1207-1208	849	3	TAA	gene	CCGCATTATGTCGAAGATAA	CGCATTATGTCGAAGATAAG	GAGCCTGACCGAAAAAGAGTTGAGTGAAATCAGCCAGTTGTGATTCTGTTTGTTTGCTTAGGACGAACGGAGACCACAATGGGCTGGACTGATTTCACCCGTCGGCAATATGCCCGACGCGCAAGGCGGTATGCAAGCGATCTGACGGACCGGGAATGGGGATTGATCTCGCCTTGCCTGCCTGGACCGCGGCGGTTGGGCAGGCCGCGCAGCACCGATCTTCGCGAGGTCGTGAATGCGTTGCTTTACATCGCCACGACGGGGTGCCAGTGGCGGATGATGCCCAAGGATTTTCCGCCTTTTACAACTGTCCAGTCCTATTTCTACGAATGGCGAGCGACAGGGTTATGGGGTCGGATCAACCATCATCTTGTGATGGAGGCGCGCGAATTGGAAGGC…
A:M-GC	14-35	Set_ID12	1123-1124	765	3	TCA	gene	GGCGATGGCAAGACCTATCA	GAACGTCCAGCAGTTCATCG	GAGCCTGACTCGAAAAGGTCTCAACAATATCCGTACCTTGCCAAGCGTCGTGTCAGGACCCGGATGTGGGCGATAGTGATCCAAGCCTCGGCTGATGCGATGGACTTCTCCCAATCCTTAGCCAATCGTCGGCATCTGCCAAGCCATGCGAAGGTGCGCTCCACGACCCAGCGCCGCGGCAGAACTTCGAAGCCCTTGGCCTTGTCGGTCCGCTTGACGATCTGGAGAGTGAAGGCAGCGATCTTTTGGAGTGCGCCCTTCAGCTTCGGTCCGGCATAACCACCGTCGGCGAAGATATGTCTCAGCCACGGCCAGCGCTTGAGAATGGTTTTGAGGACGGCAGGTGCGCCGTCGCGATCTTGGATATCGGCGCTGTGAACCCTGAGGCCGACCATCAAC…
A:M-GC	14-41	Set_ID16	417-418	59	3	TAA	promoter	TGGAAGAAGCAGACCGCTAA	CACAGTACATAAAAAAGGAG	TACCAACGAGCGCCGTTTCCGACTCTCAGGGATTCCCACGGGGCTTCGAATCTGAATCCATGCAGCAAACGGGAGGTTTGCGATGGGTTCAGCAATTTTGTTGCGTGATGATTTCGATGGGCGTGCTCTTCGACAGCTCGCACGGCAAACGAAGGATGCCAACCAGGCGCGGCGGTTGCTGGCGCTCGCCGAGATTTATGACGGCGGCTCGCGCTCGGATGCGGCACGGATCGGCAGCGTGACGCTGCAGATCGTCCGTGACTGGGTGCTGCGGTTCAATGCGCGCGGCCCCGACGGGCTGGTGAACGGCAAAGCACCCGGCGGCCGAGCGAAGCTGAACGTCGCTCAGCGCCATGCGCTGGCGAAGATCGTCGAAAGCGGCCCGATCCCTGCGATCCA…
A:M-GC	14-54	Set_ID16	369-370	11	3	TAA	promoter	GTCTTTTTTTATTGTGCGTAA	CTAACTTGCCATCTTCAAAC	TACCAACGAGCGCCGTTTCCGACTCTCAGGGATTCCCACGGGGCTTCGAATCTGAATCCATGCAGCAAACGGGAGGTTTGCGATGGGTTCAGCAATTTTGTTGCGTGATGATTTCGATGGGCGTGCTCTTCGACAGCTCGCACGGCAAACGAAGGATGCCAACCAGGCGCGGCGGTTGCTGGCGCTCGCCGAGATTTATGACGGCGGCTCGCGCTCGGATGCGGCACGGATCGGCAGCGTGACGCTGCAGATCGTCCGTGACTGGGTGCTGCGGTTCAATGCGCGCGGCCCCGACGGGCTGGTGAACGGCAAAGCACCCGGCGGCCGAGCGAAGCTGAACGTCGCTCAGCGCCATGCGCTGGCGAAGATCGTCGAAAGCGGCCCGATCCCTGCGATCCA…
A:M-GC	14-65	Set_ID12	1207-1208	849	3	TAA	gene	CCGCATTATGTCGAAGATAA	CGCATTATGTCGAAGATAAG	GAGCCTGACTCGAAAAGGTCTCAACAATATCCGTACCTTGCCAAGCGTCGTGTCAGGACCCGGATGTGGGCGATAGTGATCCAAGCCTCGGCTGATGCGATGGACTTCTCCCAATCCTTAGCCAATCGTCGGCATCTGCCAAGCCATGCGAAGGTGCGCTCCACGACCCAGCGCCGCGGCAGAACTTCGAAGCCCTTGGCCTTGTCGGTCCGCTTGACGATCTGGAGAGTGAAGGCAGCGATCTTTTGGAGTGCGCCCTTCAGCTTCGGTCCGGCATAACCACCGTCGGCGAAGATATGTCTCAGCCACGGCCAGCGCTTGAGAATGGTTTTGAGGACGGCAGGTGCGCCGTCGCGATCTTGGATATCGGCGCTGTGAACCCTGAGGCCGACCATCAAC…
A:M-GC	14-85	Set_ID16	417-418	59	3	TAA	promoter	TGGAAGAAGCAGACCGCTAA	CACAGTACATAAAAAAGGAG	TACCAACGAGCGCCGTTTCCGACTCTCAGGGATTCCCACGGGGCTTCGAATCTGAATCCATGCAGCAAACGGGAGGTTTGCGATGGGTTCAGCAATTTTGTTGCGTGATGATTTCGATGGGCGTGCTCTTCGACAGCTCGCACGGCAAACGAAGGATGCCAACCAGGCGCGGCGGTTGCTGGCGCTCGCCGAGATTTATGACGGCGGCTCGCGCTCGGATGCGGCACGGATCGGCAGCGTGACGCTGCAGATCGTCCGTGACTGGGTGCTGCGGTTCAATGCGCGCGGCCCCGACGGGCTGGTGAACGGCAAAGCACCCGGCGGCCGAGCGAAGCTGAACGTCGCTCAGCGCCATGCGCTGGCGAAGATCGTCGAAAGCGGCCCGATCCCTGCGATCCA…
A:M-GC	14-90	Set_ID12	1089-1090	731	3	TAA	gene	CAACGGCGTCGAAGATTATA	AGTCGATCTTCGATGGCGAT	GAGCCTGACCGAAAAAGAGTTGAGTGAAATCAGCCAGTTGTGATTCTGTTTGTTTGCTTAGGACGAACGGAGACCACAATGGGCTGGACTGATTTCACCCGTCGGCAATATGCCCGACGCGCAAGGCGGTATGCAAGCGATCTGACGGACCGGGAATGGGGATTGATCTCGCCTTGCCTGCCTGGACCGCGGCGGTTGGGCAGGCCGCGCAGCACCGATCTTCGCGAGGTCGTGAATGCGTTGCTTTACATCGCCACGACGGGGTGCCAGTGGCGGATGATGCCCAAGGATTTTCCGCCTTTTACAACTGTCCAGTCCTATTTCTACGAATGGCGAGCGACAGGGTTATGGGGTCGGATCAACCATCATCTTGTGATGGAGGCGCGCGAATTGGAAGGC…
A:L-GC	3-6	Set_ID16	1450-1451	1092	3	TAA	gene	AAACCGCTGATTGCATCTAA	CACAGTAACAGATGAAATTG	TACCAACGAGCGCCGTTTCCGACTCTCAGGGATTCCCACGGGGCTTCGAATCTGAATCCATGCAGCAAACGGGAGGTTTGCGATGGGTTCAGCAATTTTGTTGCGTGATGATTTCGATGGGCGTGCTCTTCGACAGCTCGCACGGCAAACGAAGGATGCCAACCAGGCGCGGCGGTTGCTGGCGCTCGCCGAGATTTATGACGGCGGCTCGCGCTCGGATGCGGCACGGATCGGCAGCGTGACGCTGCAGATCGTCCGTGACTGGGTGCTGCGGTTCAATGCGCGCGGCCCCGACGGGCTGGTGAACGGCAAAGCACCCGGCGGCCGAGCGAAGCTGAACGTCGCTCAGCGCCATGCGCTGGCGAAGATCGTCGAAAGCGGCCCGATCCCTGCGATCCA…
A:L-GC	3-13	Set_ID12	613-614	255	3	TGA	gene	GATATGCTGCAAATCCCTGA	ACAGCAAAAAAATGAAAAAT	GAGCCTGACCGAAAAAGAGTTGAGTGAAATCAGCCAGTTGTGATTCTGTTTGTTTGCTTAGGACGAACGGAGACCACAATGGGCTGGACTGATTTCACCCGTCGGCAATATGCCCGACGCGCAAGGCGGTATGCAAGCGATCTGACGGACCGGGAATGGGGATTGATCTCGCCTTGCCTGCCTGGACCGCGGCGGTTGGGCAGGCCGCGCAGCACCGATCTTCGCGAGGTCGTGAATGCGTTGCTTTACATCGCCACGACGGGGTGCCAGTGGCGGATGATGCCCAAGGATTTTCCGCCTTTTACAACTGTCCAGTCCTATTTCTACGAATGGCGAGCGACAGGGTTATGGGGTCGGATCAACCATCATCTTGTGATGGAGGCGCGCGAATTGGAAGGC…
A:L-GC	3-24	Set_ID12	773-774	415	3	TTA	gene	TACCACATCGTCTTTGCATTA	GCCGGAGATCCTAAAAATGC	GAGCCTGACCGAAAAAGAGTTGAGTGAAATCAGCCAGTTGTGATTCTGTTTGTTTGCTTAGGACGAACGGAGACCACAATGGGCTGGACTGATTTCACCCGTCGGCAATATGCCCGACGCGCAAGGCGGTATGCAAGCGATCTGACGGACCGGGAATGGGGATTGATCTCGCCTTGCCTGCCTGGACCGCGGCGGTTGGGCAGGCCGCGCAGCACCGATCTTCGCGAGGTCGTGAATGCGTTGCTTTACATCGCCACGACGGGGTGCCAGTGGCGGATGATGCCCAAGGATTTTCCGCCTTTTACAACTGTCCAGTCCTATTTCTACGAATGGCGAGCGACAGGGTTATGGGGTCGGATCAACCATCATCTTGTGATGGAGGCGCGCGAATTGGAAGGC…
A:L-GC	3-29	Set_ID12	1182-1183	824	3	TGA	gene	AGGCGACAACCATACGCTGA	GAGATCCTCACTACGTAGAA	GAGCCTGACCGAAAAAGAGTTGAGTGAAATCAGCCAGTTGTGATTCTGTTTGTTTGCTTAGGACGAACGGAGACCACAATGGGCTGGACTGATTTCACCCGTCGGCAATATGCCCGACGCGCAAGGCGGTATGCAAGCGATCTGACGGACCGGGAATGGGGATTGATCTCGCCTTGCCTGCCTGGACCGCGGCGGTTGGGCAGGCCGCGCAGCACCGATCTTCGCGAGGTCGTGAATGCGTTGCTTTACATCGCCACGACGGGGTGCCAGTGGCGGATGATGCCCAAGGATTTTCCGCCTTTTACAACTGTCCAGTCCTATTTCTACGAATGGCGAGCGACAGGGTTATGGGGTCGGATCAACCATCATCTTGTGATGGAGGCGCGCGAATTGGAAGGC…
A:L-GC	3-39	Set_ID12	1182-1183	824	3	TGA	gene	AGGCGACAACCATACGCTGA	GAGATCCTCACTACGTAGAA	GAGCCTGACCGAAAAAGAGTTGAGTGAAATCAGCCAGTTGTGATTCTGTTTGTTTGCTTAGGACGAACGGAGACCACAATGGGCTGGACTGATTTCACCCGTCGGCAATATGCCCGACGCGCAAGGCGGTATGCAAGCGATCTGACGGACCGGGAATGGGGATTGATCTCGCCTTGCCTGCCTGGACCGCGGCGGTTGGGCAGGCCGCGCAGCACCGATCTTCGCGAGGTCGTGAATGCGTTGCTTTACATCGCCACGACGGGGTGCCAGTGGCGGATGATGCCCAAGGATTTTCCGCCTTTTACAACTGTCCAGTCCTATTTCTACGAATGGCGAGCGACAGGGTTATGGGGTCGGATCAACCATCATCTTGTGATGGAGGCGCGCGAATTGGAAGGC…
A:L-GC	3-41	Set_ID8	1504-1505	1146	4	AATG	gene	TTTAAAATGAACGGCAAATG	GTACCTGTTCACTGACTCCC	GGTAATCCTCCCCGTTTTAACGGGGTTTGACTGTAGAATTCACGCGGCCATTTTCAGTTTCTGGGCGGGTGTGACGCCGCCAATGCCCATGTTGGGGCGTTCATGATTGTAAGTCCAAAGCCACTCTGTGGCGATCTCCTGCACCTCCGTTATGCTGTCAAAAATATAGAGATCAAGCCATTCATGCCGAACGGTTCGATTGTAGCGTTCGACATAGGCGTTCTGTTGCGGCTTGCCTGGCTGAATGTAATTCAGGGCTATTCCCCGTGTTTCGGCCCATTCCATGAGCGTGCCGCTGACGTATTCCGGGCCGTTATCAACCCTGATCGCCAGCGGCTTGCCCCGCCATTCGATGATCTGGTTGAGACTGCGCACAACCCGTTCGGCGGGTAGCGAGAA…
A:L-GC	3-50	Set_ID12	1599-1600	1241	3	TAA	gene	TTATGTTTCTAATTCTTTAA	CTGGCCCATACAAGCCGCTG	GAGCCTGACCGAAAAAGAGTTGAGTGAAATCAGCCAGTTGTGATTCTGTTTGTTTGCTTAGGACGAACGGAGACCACAATGGGCTGGACTGATTTCACCCGTCGGCAATATGCCCGACGCGCAAGGCGGTATGCAAGCGATCTGACGGACCGGGAATGGGGATTGATCTCGCCTTGCCTGCCTGGACCGCGGCGGTTGGGCAGGCCGCGCAGCACCGATCTTCGCGAGGTCGTGAATGCGTTGCTTTACATCGCCACGACGGGGTGCCAGTGGCGGATGATGCCCAAGGATTTTCCGCCTTTTACAACTGTCCAGTCCTATTTCTACGAATGGCGAGCGACAGGGTTATGGGGTCGGATCAACCATCATCTTGTGATGGAGGCGCGCGAATTGGAAGGC…
A:L-GC	3-51	Set_ID12	1223-1224	865	3	TTA	gene	ATAAAGGCCACAAATACTTA	GTATTTGAAGCAAACACTGG	GAGCCTGACTCGAAAAGGTCTCAACAATATCCGTACCTTGCCAAGCGTCGTGTCAGGACCCGGATGTGGGCGATAGTGATCCAAGCCTCGGCTGATGCGATGGACTTCTCCCAATCCTTAGCCAATCGTCGGCATCTGCCAAGCCATGCGAAGGTGCGCTCCACGACCCAGCGCCGCGGCAGAACTTCGAAGCCCTTGGCCTTGTCGGTCCGCTTGACGATCTGGAGAGTGAAGGCAGCGATCTTTTGGAGTGCGCCCTTCAGCTTCGGTCCGGCATAACCACCGTCGGCGAAGATATGTCTCAGCCACGGCCAGCGCTTGAGAATGGTTTTGAGGACGGCAGGTGCGCCGTCGCGATCTTGGATATCGGCGCTGTGAACCCTGAGGCCGACCATCAAC…
A:L-GC	3-70	Set_ID12	954-955	596	3	TTA	gene	GTCAGGTTCAGCCACATTTA	CATCTGACGGAAAAATCCGT	GAGCCTGACCGAAAAAGAGTTGAGTGAAATCAGCCAGTTGTGATTCTGTTTGTTTGCTTAGGACGAACGGAGACCACAATGGGCTGGACTGATTTCACCCGTCGGCAATATGCCCGACGCGCAAGGCGGTATGCAAGCGATCTGACGGACCGGGAATGGGGATTGATCTCGCCTTGCCTGCCTGGACCGCGGCGGTTGGGCAGGCCGCGCAGCACCGATCTTCGCGAGGTCGTGAATGCGTTGCTTTACATCGCCACGACGGGGTGCCAGTGGCGGATGATGCCCAAGGATTTTCCGCCTTTTACAACTGTCCAGTCCTATTTCTACGAATGGCGAGCGACAGGGTTATGGGGTCGGATCAACCATCATCTTGTGATGGAGGCGCGCGAATTGGAAGGC…
A:L-GC	3-73	Set_ID12	915-916	557	3	TAA	gene	TGCAAATGATTCTATCCTAA	AAGACCAAACACAAGAATGG	GAGCCTGACCGAAAAAGAGTTGAGTGAAATCAGCCAGTTGTGATTCTGTTTGTTTGCTTAGGACGAACGGAGACCACAATGGGCTGGACTGATTTCACCCGTCGGCAATATGCCCGACGCGCAAGGCGGTATGCAAGCGATCTGACGGACCGGGAATGGGGATTGATCTCGCCTTGCCTGCCTGGACCGCGGCGGTTGGGCAGGCCGCGCAGCACCGATCTTCGCGAGGTCGTGAATGCGTTGCTTTACATCGCCACGACGGGGTGCCAGTGGCGGATGATGCCCAAGGATTTTCCGCCTTTTACAACTGTCCAGTCCTATTTCTACGAATGGCGAGCGACAGGGTTATGGGGTCGGATCAACCATCATCTTGTGATGGAGGCGCGCGAATTGGAAGGC…
A:L-GC	3-83	Set_ID16	417-418	59	3	TAA	promoter	TGGAAGAAGCAGACCGCTAA	CACAGTACATAAAAAAGGAG	TACCAACGAGCGCCGTTTCCGACTCTCAGGGATTCCCACGGGGCTTCGAATCTGAATCCATGCAGCAAACGGGAGGTTTGCGATGGGTTCAGCAATTTTGTTGCGTGATGATTTCGATGGGCGTGCTCTTCGACAGCTCGCACGGCAAACGAAGGATGCCAACCAGGCGCGGCGGTTGCTGGCGCTCGCCGAGATTTATGACGGCGGCTCGCGCTCGGATGCGGCACGGATCGGCAGCGTGACGCTGCAGATCGTCCGTGACTGGGTGCTGCGGTTCAATGCGCGCGGCCCCGACGGGCTGGTGAACGGCAAAGCACCCGGCGGCCGAGCGAAGCTGAACGTCGCTCAGCGCCATGCGCTGGCGAAGATCGTCGAAAGCGGCCCGATCCCTGCGATCCA…
A:L-GC	3-94	Set_ID16	1411-1412	1053	3	TTA	gene	ATTGAGCTAAACGATGATTA	CACACTGAAAAAAGTGATGA	TACCAACGAGCGCCGTTTCCGACTCTCAGGGATTCCCACGGGGCTTCGAATCTGAATCCATGCAGCAAACGGGAGGTTTGCGATGGGTTCAGCAATTTTGTTGCGTGATGATTTCGATGGGCGTGCTCTTCGACAGCTCGCACGGCAAACGAAGGATGCCAACCAGGCGCGGCGGTTGCTGGCGCTCGCCGAGATTTATGACGGCGGCTCGCGCTCGGATGCGGCACGGATCGGCAGCGTGACGCTGCAGATCGTCCGTGACTGGGTGCTGCGGTTCAATGCGCGCGGCCCCGACGGGCTGGTGAACGGCAAAGCACCCGGCGGCCGAGCGAAGCTGAACGTCGCTCAGCGCCATGCGCTGGCGAAGATCGTCGAAAGCGGCCCGATCCCTGCGATCCA…
A:L-GC	9-4	Set_ID12	1182-1183	824	3	TGA	gene	AGGCGACAACCATACGCTGA	GAGATCCTCACTACGTAGAA	GAGCCTGACTCGAAAAGGTCTCAACAATATCCGTACCTTGCCAAGCGTCGTGTCAGGACCCGGATGTGGGCGATAGTGATCCAAGCCTCGGCTGATGCGATGGACTTCTCCCAATCCTTAGCCAATCGTCGGCATCTGCCAAGCCATGCGAAGGTGCGCTCCACGACCCAGCGCCGCGGCAGAACTTCGAAGCCCTTGGCCTTGTCGGTCCGCTTGACGATCTGGAGAGTGAAGGCAGCGATCTTTTGGAGTGCGCCCTTCAGCTTCGGTCCGGCATAACCACCGTCGGCGAAGATATGTCTCAGCCACGGCCAGCGCTTGAGAATGGTTTTGAGGACGGCAGGTGCGCCGTCGCGATCTTGGATATCGGCGCTGTGAACCCTGAGGCCGACCATCAAC…
A:L-GC	9-11	Set_ID12	1182-1183	824	3	TGA	gene	AGGCGACAACCATACGCTGA	GAGATCCTCACTACGTAGAA	GAGCCTGACCGAAAAAGAGTTGAGTGAAATCAGCCAGTTGTGATTCTGTTTGTTTGCTTAGGACGAACGGAGACCACAATGGGCTGGACTGATTTCACCCGTCGGCAATATGCCCGACGCGCAAGGCGGTATGCAAGCGATCTGACGGACCGGGAATGGGGATTGATCTCGCCTTGCCTGCCTGGACCGCGGCGGTTGGGCAGGCCGCGCAGCACCGATCTTCGCGAGGTCGTGAATGCGTTGCTTTACATCGCCACGACGGGGTGCCAGTGGCGGATGATGCCCAAGGATTTTCCGCCTTTTACAACTGTCCAGTCCTATTTCTACGAATGGCGAGCGACAGGGTTATGGGGTCGGATCAACCATCATCTTGTGATGGAGGCGCGCGAATTGGAAGGC…
A:L-GC	9-20	Set_ID12	915-916	557	3	TAA	gene	TGCAAATGATTCTATCCTAA	AAGACCAAACACAAGAATGG	GAGCCTGACTCGAAAAGGTCTCAACAATATCCGTACCTTGCCAAGCGTCGTGTCAGGACCCGGATGTGGGCGATAGTGATCCAAGCCTCGGCTGATGCGATGGACTTCTCCCAATCCTTAGCCAATCGTCGGCATCTGCCAAGCCATGCGAAGGTGCGCTCCACGACCCAGCGCCGCGGCAGAACTTCGAAGCCCTTGGCCTTGTCGGTCCGCTTGACGATCTGGAGAGTGAAGGCAGCGATCTTTTGGAGTGCGCCCTTCAGCTTCGGTCCGGCATAACCACCGTCGGCGAAGATATGTCTCAGCCACGGCCAGCGCTTGAGAATGGTTTTGAGGACGGCAGGTGCGCCGTCGCGATCTTGGATATCGGCGCTGTGAACCCTGAGGCCGACCATCAAC…
A:L-GC	9-30	Set_ID12	1562-1563	1204	3	TAA	gene	ATTGACGGCATTTCGTCTAA	CGATATTTACATGCTTGGTT	GAGCCTGACTCGAAAAGGTCTCAACAATATCCGTACCTTGCCAAGCGTCGTGTCAGGACCCGGATGTGGGCGATAGTGATCCAAGCCTCGGCTGATGCGATGGACTTCTCCCAATCCTTAGCCAATCGTCGGCATCTGCCAAGCCATGCGAAGGTGCGCTCCACGACCCAGCGCCGCGGCAGAACTTCGAAGCCCTTGGCCTTGTCGGTCCGCTTGACGATCTGGAGAGTGAAGGCAGCGATCTTTTGGAGTGCGCCCTTCAGCTTCGGTCCGGCATAACCACCGTCGGCGAAGATATGTCTCAGCCACGGCCAGCGCTTGAGAATGGTTTTGAGGACGGCAGGTGCGCCGTCGCGATCTTGGATATCGGCGCTGTGAACCCTGAGGCCGACCATCAAC…
A:L-GC	9-37	Set_ID12	915-916	557	3	TAA	gene	TGCAAATGATTCTATCCTAA	AAGACCAAACACAAGAATGG	GAGCCTGACCGAAAAAGAGTTGAGTGAAATCAGCCAGTTGTGATTCTGTTTGTTTGCTTAGGACGAACGGAGACCACAATGGGCTGGACTGATTTCACCCGTCGGCAATATGCCCGACGCGCAAGGCGGTATGCAAGCGATCTGACGGACCGGGAATGGGGATTGATCTCGCCTTGCCTGCCTGGACCGCGGCGGTTGGGCAGGCCGCGCAGCACCGATCTTCGCGAGGTCGTGAATGCGTTGCTTTACATCGCCACGACGGGGTGCCAGTGGCGGATGATGCCCAAGGATTTTCCGCCTTTTACAACTGTCCAGTCCTATTTCTACGAATGGCGAGCGACAGGGTTATGGGGTCGGATCAACCATCATCTTGTGATGGAGGCGCGCGAATTGGAAGGC…
A:L-GC	9-44	Set_ID27	1659-1660	1301	2	TA	gene	AAAAATGGATCTTGATCCTA	ACGATGTAACCTTTACTTAC	ATGGATGGAATCTAACACTTGGTGCCCCCGTTTGACGGCAGCGATGATTTTGTCGGGATCGGCGGTCCAGGTGAAGGGCTTGGGTTGTTGGTTGTGCTCTGTAAGGAAGCGGTTGATGGCGGCCTGGAGGTCAACGACCGAATGAAAGACGCCGCGCTTGAGGCGACGCTTCGACAGTTTGGCGAAGAAGCCCTCGACGGCGTTGAGCCACGAGCAGGACGTCGGCGTGAAGTGGAAGGTAAAGCGCTGATGGCGGTCGAGCCAGGCGCGCACCTTGGGATGCTTGTGGGCGGCATAGTTGTCGAGGATGACGTGGATCGCCTTGTCGGCCGGCACTTGGGCGTTGATGGCGTTGAGAAAACGGATGAACTCCTGATGCCTGTGACGCTGCATGTTCCT…
A:L-GC	9-50	Set_ID12	613-614	255	3	TGA	gene	GATATGCTGCAAATCCCTGA	ACAGCAAAAAAATGAAAAAT	GAGCCTGACCGAAAAAGAGTTGAGTGAAATCAGCCAGTTGTGATTCTGTTTGTTTGCTTAGGACGAACGGAGACCACAATGGGCTGGACTGATTTCACCCGTCGGCAATATGCCCGACGCGCAAGGCGGTATGCAAGCGATCTGACGGACCGGGAATGGGGATTGATCTCGCCTTGCCTGCCTGGACCGCGGCGGTTGGGCAGGCCGCGCAGCACCGATCTTCGCGAGGTCGTGAATGCGTTGCTTTACATCGCCACGACGGGGTGCCAGTGGCGGATGATGCCCAAGGATTTTCCGCCTTTTACAACTGTCCAGTCCTATTTCTACGAATGGCGAGCGACAGGGTTATGGGGTCGGATCAACCATCATCTTGTGATGGAGGCGCGCGAATTGGAAGGC…
A:L-GC	9-63	Set_ID12	1725-1726	1367	3	TTA	gene	AGGAAACAATGTCGTGATTA	CAAGCTATATGACAAACAGA	GAGCCTGACTCGAAAAGGTCTCAACAATATCCGTACCTTGCCAAGCGTCGTGTCAGGACCCGGATGTGGGCGATAGTGATCCAAGCCTCGGCTGATGCGATGGACTTCTCCCAATCCTTAGCCAATCGTCGGCATCTGCCAAGCCATGCGAAGGTGCGCTCCACGACCCAGCGCCGCGGCAGAACTTCGAAGCCCTTGGCCTTGTCGGTCCGCTTGACGATCTGGAGAGTGAAGGCAGCGATCTTTTGGAGTGCGCCCTTCAGCTTCGGTCCGGCATAACCACCGTCGGCGAAGATATGTCTCAGCCACGGCCAGCGCTTGAGAATGGTTTTGAGGACGGCAGGTGCGCCGTCGCGATCTTGGATATCGGCGCTGTGAACCCTGAGGCCGACCATCAAC…
A:L-GC	9-72	Set_ID16	1450-1451	1092	3	TAA	gene	AAACCGCTGATTGCATCTAA	CACAGTAACAGATGAAATTG	TACCAACGAGCGCCGTTTCCGACTCTCAGGGATTCCCACGGGGCTTCGAATCTGAATCCATGCAGCAAACGGGAGGTTTGCGATGGGTTCAGCAATTTTGTTGCGTGATGATTTCGATGGGCGTGCTCTTCGACAGCTCGCACGGCAAACGAAGGATGCCAACCAGGCGCGGCGGTTGCTGGCGCTCGCCGAGATTTATGACGGCGGCTCGCGCTCGGATGCGGCACGGATCGGCAGCGTGACGCTGCAGATCGTCCGTGACTGGGTGCTGCGGTTCAATGCGCGCGGCCCCGACGGGCTGGTGAACGGCAAAGCACCCGGCGGCCGAGCGAAGCTGAACGTCGCTCAGCGCCATGCGCTGGCGAAGATCGTCGAAAGCGGCCCGATCCCTGCGATCCA…
A:L-GC	9-76	Set_ID12	1802-1803	1444	3	AAA	gene	GCTTCCTGCTGAACATCAAA	GGCAAGAAAACATCTGTTGT	GAGCCTGACTCGAAAAGGTCTCAACAATATCCGTACCTTGCCAAGCGTCGTGTCAGGACCCGGATGTGGGCGATAGTGATCCAAGCCTCGGCTGATGCGATGGACTTCTCCCAATCCTTAGCCAATCGTCGGCATCTGCCAAGCCATGCGAAGGTGCGCTCCACGACCCAGCGCCGCGGCAGAACTTCGAAGCCCTTGGCCTTGTCGGTCCGCTTGACGATCTGGAGAGTGAAGGCAGCGATCTTTTGGAGTGCGCCCTTCAGCTTCGGTCCGGCATAACCACCGTCGGCGAAGATATGTCTCAGCCACGGCCAGCGCTTGAGAATGGTTTTGAGGACGGCAGGTGCGCCGTCGCGATCTTGGATATCGGCGCTGTGAACCCTGAGGCCGACCATCAAC…
A:L-GC	9-82	Set_ID12	1450-1451	1092	3	TAA	gene	AAACCGCTGATTGCATCTAA	CACAGTAACAGATGAAATTG	GAGCCTGACTCGAAAAGGTCTCAACAATATCCGTACCTTGCCAAGCGTCGTGTCAGGACCCGGATGTGGGCGATAGTGATCCAAGCCTCGGCTGATGCGATGGACTTCTCCCAATCCTTAGCCAATCGTCGGCATCTGCCAAGCCATGCGAAGGTGCGCTCCACGACCCAGCGCCGCGGCAGAACTTCGAAGCCCTTGGCCTTGTCGGTCCGCTTGACGATCTGGAGAGTGAAGGCAGCGATCTTTTGGAGTGCGCCCTTCAGCTTCGGTCCGGCATAACCACCGTCGGCGAAGATATGTCTCAGCCACGGCCAGCGCTTGAGAATGGTTTTGAGGACGGCAGGTGCGCCGTCGCGATCTTGGATATCGGCGCTGTGAACCCTGAGGCCGACCATCAAC…
A:L-GC	9-92	Set_ID16	417-418	59	3	TAA	promoter	TGGAAGAAGCAGACCGCTAA	CACAGTACATAAAAAAGGAG	TACCAACGAGCGCCGTTTCCGACTCTCAGGGATTCCCACGGGGCTTCGAATCTGAATCCATGCAGCAAACGGGAGGTTTGCGATGGGTTCAGCAATTTTGTTGCGTGATGATTTCGATGGGCGTGCTCTTCGACAGCTCGCACGGCAAACGAAGGATGCCAACCAGGCGCGGCGGTTGCTGGCGCTCGCCGAGATTTATGACGGCGGCTCGCGCTCGGATGCGGCACGGATCGGCAGCGTGACGCTGCAGATCGTCCGTGACTGGGTGCTGCGGTTCAATGCGCGCGGCCCCGACGGGCTGGTGAACGGCAAAGCACCCGGCGGCCGAGCGAAGCTGAACGTCGCTCAGCGCCATGCGCTGGCGAAGATCGTCGAAAGCGGCCCGATCCCTGCGATCCA…
A:L-GC	15-4	Set_ID5	1449-1450	1091	2	TA	gene	GAAACCGCTGATTGCATCTA	ACACAGTAACAGATGAAATT	GAGCGTTTCATGTTTTGACGGAAGCGTAGCCGGCGTTTGCGAAGTAGTTACTGCATTCGTCGGGCTTGATTGTTGTGACGAGCGAGCCGATGTGTCGCCAGGTGTCCTCGATCGTTCGCTTTTGTGCATGGCGCATCCAGTGCTTGATCTTGGCGAAGGCCTGTTCGATCGGATTGAGGTCGGGGGAATAGGGCGGCAGGAACCAGAGCCTTGCGCCGGCCGCTGTGACGATCTGACGGACGGCCGCAGATTTGTGGCTGCCGAGATTGTCCATGATGACAATGTCGCCAGGCTTGAGGATCGGCACGAGTTGTTGCTCGACATAGGCGCGGAAGCATTGGCCATTGATCGGCCCGTCGAAGACGCAGGGTGCGGTGAGCTGGTCGCAACGCAGTGCAC…
A:L-GC	15-5	Set_ID12	613-614	255	3	TGA	gene	GATATGCTGCAAATCCCTGA	ACAGCAAAAAAATGAAAAAT	GAGCCTGACCGAAAAAGAGTTGAGTGAAATCAGCCAGTTGTGATTCTGTTTGTTTGCTTAGGACGAACGGAGACCACAATGGGCTGGACTGATTTCACCCGTCGGCAATATGCCCGACGCGCAAGGCGGTATGCAAGCGATCTGACGGACCGGGAATGGGGATTGATCTCGCCTTGCCTGCCTGGACCGCGGCGGTTGGGCAGGCCGCGCAGCACCGATCTTCGCGAGGTCGTGAATGCGTTGCTTTACATCGCCACGACGGGGTGCCAGTGGCGGATGATGCCCAAGGATTTTCCGCCTTTTACAACTGTCCAGTCCTATTTCTACGAATGGCGAGCGACAGGGTTATGGGGTCGGATCAACCATCATCTTGTGATGGAGGCGCGCGAATTGGAAGGC…
A:L-GC	15-20	Set_ID16	1450-1451	1092	3	TAA	gene	AAACCGCTGATTGCATCTAA	CACAGTAACAGATGAAATTG	TACCAACGAGCGCCGTTTCCGACTCTCAGGGATTCCCACGGGGCTTCGAATCTGAATCCATGCAGCAAACGGGAGGTTTGCGATGGGTTCAGCAATTTTGTTGCGTGATGATTTCGATGGGCGTGCTCTTCGACAGCTCGCACGGCAAACGAAGGATGCCAACCAGGCGCGGCGGTTGCTGGCGCTCGCCGAGATTTATGACGGCGGCTCGCGCTCGGATGCGGCACGGATCGGCAGCGTGACGCTGCAGATCGTCCGTGACTGGGTGCTGCGGTTCAATGCGCGCGGCCCCGACGGGCTGGTGAACGGCAAAGCACCCGGCGGCCGAGCGAAGCTGAACGTCGCTCAGCGCCATGCGCTGGCGAAGATCGTCGAAAGCGGCCCGATCCCTGCGATCCA…
A:L-GC	15-38	Set_ID16	1668-1669	1310	3	TCA	gene	TCACACTTCGCTGTACCTCA	AGCGAAAGGAAACAATGTCG	TACCAACGAGCGCCGTTTCCGACTCTCAGGGATTCCCACGGGGCTTCGAATCTGAATCCATGCAGCAAACGGGAGGTTTGCGATGGGTTCAGCAATTTTGTTGCGTGATGATTTCGATGGGCGTGCTCTTCGACAGCTCGCACGGCAAACGAAGGATGCCAACCAGGCGCGGCGGTTGCTGGCGCTCGCCGAGATTTATGACGGCGGCTCGCGCTCGGATGCGGCACGGATCGGCAGCGTGACGCTGCAGATCGTCCGTGACTGGGTGCTGCGGTTCAATGCGCGCGGCCCCGACGGGCTGGTGAACGGCAAAGCACCCGGCGGCCGAGCGAAGCTGAACGTCGCTCAGCGCCATGCGCTGGCGAAGATCGTCGAAAGCGGCCCGATCCCTGCGATCCA…
A:L-GC	15-41	Set_ID16	417-418	59	3	TAA	promoter	TGGAAGAAGCAGACCGCTAA	CACAGTACATAAAAAAGGAG	TACCAACGAGCGCCGTTTCCGACTCTCAGGGATTCCCACGGGGCTTCGAATCTGAATCCATGCAGCAAACGGGAGGTTTGCGATGGGTTCAGCAATTTTGTTGCGTGATGATTTCGATGGGCGTGCTCTTCGACAGCTCGCACGGCAAACGAAGGATGCCAACCAGGCGCGGCGGTTGCTGGCGCTCGCCGAGATTTATGACGGCGGCTCGCGCTCGGATGCGGCACGGATCGGCAGCGTGACGCTGCAGATCGTCCGTGACTGGGTGCTGCGGTTCAATGCGCGCGGCCCCGACGGGCTGGTGAACGGCAAAGCACCCGGCGGCCGAGCGAAGCTGAACGTCGCTCAGCGCCATGCGCTGGCGAAGATCGTCGAAAGCGGCCCGATCCCTGCGATCCA…
A:L-GC	15-43	Set_ID16	1668-1669	1310	3	TAA	gene	TCTTGATCCTAACGATGTAA	CCTTTACTTACTCACACTTC	TACCAACGAGCGCCGTTTCCGACTCTCAGGGATTCCCACGGGGCTTCGAATCTGAATCCATGCAGCAAACGGGAGGTTTGCGATGGGTTCAGCAATTTTGTTGCGTGATGATTTCGATGGGCGTGCTCTTCGACAGCTCGCACGGCAAACGAAGGATGCCAACCAGGCGCGGCGGTTGCTGGCGCTCGCCGAGATTTATGACGGCGGCTCGCGCTCGGATGCGGCACGGATCGGCAGCGTGACGCTGCAGATCGTCCGTGACTGGGTGCTGCGGTTCAATGCGCGCGGCCCCGACGGGCTGGTGAACGGCAAAGCACCCGGCGGCCGAGCGAAGCTGAACGTCGCTCAGCGCCATGCGCTGGCGAAGATCGTCGAAAGCGGCCCGATCCCTGCGATCCA…
A:L-GC	15-50	Set_ID12	1458-1459	1100	3	TAA	gene	GATTGCATCTAACACAGTAA	CAGATGAAATTGAACGCGCG	GAGCCTGACCGAAAAAGAGTTGAGTGAAATCAGCCAGTTGTGATTCTGTTTGTTTGCTTAGGACGAACGGAGACCACAATGGGCTGGACTGATTTCACCCGTCGGCAATATGCCCGACGCGCAAGGCGGTATGCAAGCGATCTGACGGACCGGGAATGGGGATTGATCTCGCCTTGCCTGCCTGGACCGCGGCGGTTGGGCAGGCCGCGCAGCACCGATCTTCGCGAGGTCGTGAATGCGTTGCTTTACATCGCCACGACGGGGTGCCAGTGGCGGATGATGCCCAAGGATTTTCCGCCTTTTACAACTGTCCAGTCCTATTTCTACGAATGGCGAGCGACAGGGTTATGGGGTCGGATCAACCATCATCTTGTGATGGAGGCGCGCGAATTGGAAGGC…
A:L-GC	15-66	Set_ID16	1668-1669	1310	3	TAA	gene	TCTTGATCCTAACGATGTAA	CCTTTACTTACTCACACTTC	TACCAACGAGCGCCGTTTCCGACTCTCAGGGATTCCCACGGGGCTTCGAATCTGAATCCATGCAGCAAACGGGAGGTTTGCGATGGGTTCAGCAATTTTGTTGCGTGATGATTTCGATGGGCGTGCTCTTCGACAGCTCGCACGGCAAACGAAGGATGCCAACCAGGCGCGGCGGTTGCTGGCGCTCGCCGAGATTTATGACGGCGGCTCGCGCTCGGATGCGGCACGGATCGGCAGCGTGACGCTGCAGATCGTCCGTGACTGGGTGCTGCGGTTCAATGCGCGCGGCCCCGACGGGCTGGTGAACGGCAAAGCACCCGGCGGCCGAGCGAAGCTGAACGTCGCTCAGCGCCATGCGCTGGCGAAGATCGTCGAAAGCGGCCCGATCCCTGCGATCCA…
A:L-GC	15-68	Set_ID5	1400-1401	1042	2	TA	gene	CTCTCGGTATGATTGAGCTA	AACGATGATTACACACTGAA	GAGCGTTTCATGTTTTGACGGAAGCGTAGCCGGCGTTTGCGAAGTAGTTACTGCATTCGTCGGGCTTGATTGTTGTGACGAGCGAGCCGATGTGTCGCCAGGTGTCCTCGATCGTTCGCTTTTGTGCATGGCGCATCCAGTGCTTGATCTTGGCGAAGGCCTGTTCGATCGGATTGAGGTCGGGGGAATAGGGCGGCAGGAACCAGAGCCTTGCGCCGGCCGCTGTGACGATCTGACGGACGGCCGCAGATTTGTGGCTGCCGAGATTGTCCATGATGACAATGTCGCCAGGCTTGAGGATCGGCACGAGTTGTTGCTCGACATAGGCGCGGAAGCATTGGCCATTGATCGGCCCGTCGAAGACGCAGGGTGCGGTGAGCTGGTCGCAACGCAGTGCAC…
A:L-GC	15-80	Set_ID12	1802-1803	1444	3	AAA	gene	GCTTCCTGCTGAACATCAAA	GGCAAGAAAACATCTGTTGT	GAGCCTGACCGAAAAAGAGTTGAGTGAAATCAGCCAGTTGTGATTCTGTTTGTTTGCTTAGGACGAACGGAGACCACAATGGGCTGGACTGATTTCACCCGTCGGCAATATGCCCGACGCGCAAGGCGGTATGCAAGCGATCTGACGGACCGGGAATGGGGATTGATCTCGCCTTGCCTGCCTGGACCGCGGCGGTTGGGCAGGCCGCGCAGCACCGATCTTCGCGAGGTCGTGAATGCGTTGCTTTACATCGCCACGACGGGGTGCCAGTGGCGGATGATGCCCAAGGATTTTCCGCCTTTTACAACTGTCCAGTCCTATTTCTACGAATGGCGAGCGACAGGGTTATGGGGTCGGATCAACCATCATCTTGTGATGGAGGCGCGCGAATTGGAAGGC…
A:L-GC	15-96	Set_ID12	1699-1670	1341	3	TCA	gene	TCACACTTCGCTGTACCTCA	AGCGAAAGGAAACAATGTCG	GAGCCTGACTCGAAAAGGTCTCAACAATATCCGTACCTTGCCAAGCGTCGTGTCAGGACCCGGATGTGGGCGATAGTGATCCAAGCCTCGGCTGATGCGATGGACTTCTCCCAATCCTTAGCCAATCGTCGGCATCTGCCAAGCCATGCGAAGGTGCGCTCCACGACCCAGCGCCGCGGCAGAACTTCGAAGCCCTTGGCCTTGTCGGTCCGCTTGACGATCTGGAGAGTGAAGGCAGCGATCTTTTGGAGTGCGCCCTTCAGCTTCGGTCCGGCATAACCACCGTCGGCGAAGATATGTCTCAGCCACGGCCAGCGCTTGAGAATGGTTTTGAGGACGGCAGGTGCGCCGTCGCGATCTTGGATATCGGCGCTGTGAACCCTGAGGCCGACCATCAAC…
B:H-GC	1-8	Set_ID10	746-747	388	8	AACTACCG	gene	ACGGCACCGTCGCCAACTAC	CGCGGCTACCACATCGTCTT	CAGGGCTGTCCGGGGAACGGCCTGGGTGAATCGAAATGTCGCAGGTGCATGCCCCGTCAGACGGGGATTTTCCGTCTACCTTCTGGTTGTCGAGACTCAGAAAGAGGACGGGGCATGCGTTTCACATCTAGCATTCTTGGCAAGCTGGTTGAACCGATCAATCGGCGCGGCTTCCAGAGGATTGTGGATGATCACGACGCCGACGCCTACGACAAGGCGTTCAGGAGCTGGGATCATCTGATGGTGCTGATCTATGCCCAGTTGAGCGGCGCGGCGAGCCTGCGCGGCCTGGAAGCCGGCTGGAACGCCAACAGCCAGCACCACTATCACCTCGGCAGCGGCCGGCTGCGGCGCTCGACCCTTGCCGATGCCAACGCCCGCCGCCCGGTTGCCGTCTTT…
B:H-GC	1-46	Set_ID5	416-417	58	2	TA	promoter	CTGGAAGAAGCAGACCGCTA	ACACAGTACATAAAAAAGGA	GAGCGTTTCATGTTTTGACGGAAGCGTAGCCGGCGTTTGCGAAGTAGTTACTGCATTCGTCGGGCTTGATTGTTGTGACGAGCGAGCCGATGTGTCGCCAGGTGTCCTCGATCGTTCGCTTTTGTGCATGGCGCATCCAGTGCTTGATCTTGGCGAAGGCCTGTTCGATCGGATTGAGGTCGGGGGAATAGGGCGGCAGGAACCAGAGCCTTGCGCCGGCCGCTGTGACGATCTGACGGACGGCCGCAGATTTGTGGCTGCCGAGATTGTCCATGATGACAATGTCGCCAGGCTTGAGGATCGGCACGAGTTGTTGCTCGACATAGGCGCGGAAGCATTGGCCATTGATCGGCCCGTCGAAGACGCAGGGTGCGGTGAGCTGGTCGCAACGCAGTGCAC…
B:H-GC	1-129	Set_ID16	417-418	59	3	TAA	promoter	TGGAAGAAGCAGACCGCTAA	CACAGTACATAAAAAAGGAG	TACCAACGAGCGCCGTTTCCGACTCTCAGGGATTCCCACGGGGCTTCGAATCTGAATCCATGCAGCAAACGGGAGGTTTGCGATGGGTTCAGCAATTTTGTTGCGTGATGATTTCGATGGGCGTGCTCTTCGACAGCTCGCACGGCAAACGAAGGATGCCAACCAGGCGCGGCGGTTGCTGGCGCTCGCCGAGATTTATGACGGCGGCTCGCGCTCGGATGCGGCACGGATCGGCAGCGTGACGCTGCAGATCGTCCGTGACTGGGTGCTGCGGTTCAATGCGCGCGGCCCCGACGGGCTGGTGAACGGCAAAGCACCCGGCGGCCGAGCGAAGCTGAACGTCGCTCAGCGCCATGCGCTGGCGAAGATCGTCGAAAGCGGCCCGATCCCTGCGATCCA…
B:M-GC	2-6	Set_ID12	559-560	201	3	TAA	gene	ACCAACCAGAAGCCGTATAA	GGAAACCTATGGCATCTCGC	GAGCCTGACCGAAAAAGAGTTGAGTGAAATCAGCCAGTTGTGATTCTGTTTGTTTGCTTAGGACGAACGGAGACCACAATGGGCTGGACTGATTTCACCCGTCGGCAATATGCCCGACGCGCAAGGCGGTATGCAAGCGATCTGACGGACCGGGAATGGGGATTGATCTCGCCTTGCCTGCCTGGACCGCGGCGGTTGGGCAGGCCGCGCAGCACCGATCTTCGCGAGGTCGTGAATGCGTTGCTTTACATCGCCACGACGGGGTGCCAGTGGCGGATGATGCCCAAGGATTTTCCGCCTTTTACAACTGTCCAGTCCTATTTCTACGAATGGCGAGCGACAGGGTTATGGGGTCGGATCAACCATCATCTTGTGATGGAGGCGCGCGAATTGGAAGGC…
B:M-GC	2-10	Set_ID16	417-418	59	3	TAA	promoter	TGGAAGAAGCAGACCGCTAA	CACAGTACATAAAAAAGGAG	TACCAACGAGCGCCGTTTCCGACTCTCAGGGATTCCCACGGGGCTTCGAATCTGAATCCATGCAGCAAACGGGAGGTTTGCGATGGGTTCAGCAATTTTGTTGCGTGATGATTTCGATGGGCGTGCTCTTCGACAGCTCGCACGGCAAACGAAGGATGCCAACCAGGCGCGGCGGTTGCTGGCGCTCGCCGAGATTTATGACGGCGGCTCGCGCTCGGATGCGGCACGGATCGGCAGCGTGACGCTGCAGATCGTCCGTGACTGGGTGCTGCGGTTCAATGCGCGCGGCCCCGACGGGCTGGTGAACGGCAAAGCACCCGGCGGCCGAGCGAAGCTGAACGTCGCTCAGCGCCATGCGCTGGCGAAGATCGTCGAAAGCGGCCCGATCCCTGCGATCCA…
B:M-GC	2-24	Set_ID12	559-560	201	3	TAA	gene	ACCAACCAGAAGCCGTATAA	GGAAACCTATGGCATCTCGC	GAGCCTGACCGAAAAAGAGTTGAGTGAAATCAGCCAGTTGTGATTCTGTTTGTTTGCTTAGGACGAACGGAGACCACAATGGGCTGGACTGATTTCACCCGTCGGCAATATGCCCGACGCGCAAGGCGGTATGCAAGCGATCTGACGGACCGGGAATGGGGATTGATCTCGCCTTGCCTGCCTGGACCGCGGCGGTTGGGCAGGCCGCGCAGCACCGATCTTCGCGAGGTCGTGAATGCGTTGCTTTACATCGCCACGACGGGGTGCCAGTGGCGGATGATGCCCAAGGATTTTCCGCCTTTTACAACTGTCCAGTCCTATTTCTACGAATGGCGAGCGACAGGGTTATGGGGTCGGATCAACCATCATCTTGTGATGGAGGCGCGCGAATTGGAAGGC…
B:M-GC	2-87	Set_ID12	637-638	279	3	TCA	gene	CAGAAGAACGAAAAGTATCA	GGTCCCGGAATTCGATTCGTC	GAGCCTGACCGAAAAAGAGTTGAGTGAAATCAGCCAGTTGTGATTCTGTTTGTTTGCTTAGGACGAACGGAGACCACAATGGGCTGGACTGATTTCACCCGTCGGCAATATGCCCGACGCGCAAGGCGGTATGCAAGCGATCTGACGGACCGGGAATGGGGATTGATCTCGCCTTGCCTGCCTGGACCGCGGCGGTTGGGCAGGCCGCGCAGCACCGATCTTCGCGAGGTCGTGAATGCGTTGCTTTACATCGCCACGACGGGGTGCCAGTGGCGGATGATGCCCAAGGATTTTCCGCCTTTTACAACTGTCCAGTCCTATTTCTACGAATGGCGAGCGACAGGGTTATGGGGTCGGATCAACCATCATCTTGTGATGGAGGCGCGCGAATTGGAAGGC…
B:M-GC	2-100	Set_ID12	637-638	279	3	TCA	gene	CAGAAGAACGAAAAGTATCA	GGTCCCGGAATTCGATTCGTC	GAGCCTGACTCGAAAAGGTCTCAACAATATCCGTACCTTGCCAAGCGTCGTGTCAGGACCCGGATGTGGGCGATAGTGATCCAAGCCTCGGCTGATGCGATGGACTTCTCCCAATCCTTAGCCAATCGTCGGCATCTGCCAAGCCATGCGAAGGTGCGCTCCACGACCCAGCGCCGCGGCAGAACTTCGAAGCCCTTGGCCTTGTCGGTCCGCTTGACGATCTGGAGAGTGAAGGCAGCGATCTTTTGGAGTGCGCCCTTCAGCTTCGGTCCGGCATAACCACCGTCGGCGAAGATATGTCTCAGCCACGGCCAGCGCTTGAGAATGGTTTTGAGGACGGCAGGTGCGCCGTCGCGATCTTGGATATCGGCGCTGTGAACCCTGAGGCCGACCATCAAC…
B:M-GC	2-103	Set_ID9	1671-1672	1313	5	CACCT	gene	GGATCCGAACGATGTCACCT	TCACCTATTCGCATTTCGCC	GGGGCTGTTGAAGAAGTGCTATGTATCTGATTCAATTGAGCAGTCGTTGATTCTCTGGAGCCTCCACGATGCTCGGCCGTAAGGAACGCGATCAGCTTGAACTGTACATGTGCGGCTCGCTTCGGGATCTGGTCCCTGACGATCACGTATTGGTAAAGGTCGATCGAGTTCTCGACCTCTCCTGGCTACACGAGGAGGTGGCTGAGCTTTATGCGGCGGGCTTCGGCCGACCCGGCATCGACCCGGAAGTAGCAGTCCGGCTGATGCTTGCAGGCTTTCTTCTCGGAATTGTCCATGACCGTCGGCTGATGCGCGAGGCTCAGGTAAACATCGCTATTCGCTGGTTTATCGGCTTCGGTCTGCACGAAGCTCTCCCGGACCATTCGTCGTTGACCCGTA…
B:M-GC	2-104	Set_ID16	417-418	59	3	TAA	promoter	TGGAAGAAGCAGACCGCTAA	CACAGTACATAAAAAAGGAG	TACCAACGAGCGGTGATCATGACCGATGCGCCCATTCGCGGAGTCCGATGGACATGATCTTCCACGGCTGGTCGACGAGCTTGTTCCACGCGGCGCAGCAATGGGCGACGATGTCGTCGTAGTCTTTGAAGATGCGGTTCGAGAGCCAGTTGTCGCGCAGGAACTGCCAGACGTTTTCCACGGGGTTCAGTTCCGGCGAACGAGGCGGCAGGAACATCAGGGTGATGTTGTCCGGCACTTTGAGCTTCGGCGTGACGTGCCATCCGGCCTGATCGAGGATGAGCACGGCATGCGCTCCCTCATCGACGGCCTGGCTGATCTCGGCGAGATGCTGCTGCATGGCTTCGGTATCACAATAGGGCAGGACAAGGCCCGCACCCTTTCCCTTCCGCGGGCAGA…
B:M-GC	2-126	Set_ID16	417-418	59	3	TAA	promoter	TGGAAGAAGCAGACCGCTAA	CACAGTACATAAAAAAGGAG	TACCAACGAGCGCCGTTTCCGACTCTCAGGGATTCCCACGGGGCTTCGAATCTGAATCCATGCAGCAAACGGGAGGTTTGCGATGGGTTCAGCAATTTTGTTGCGTGATGATTTCGATGGGCGTGCTCTTCGACAGCTCGCACGGCAAACGAAGGATGCCAACCAGGCGCGGCGGTTGCTGGCGCTCGCCGAGATTTATGACGGCGGCTCGCGCTCGGATGCGGCACGGATCGGCAGCGTGACGCTGCAGATCGTCCGTGACTGGGTGCTGCGGTTCAATGCGCGCGGCCCCGACGGGCTGGTGAACGGCAAAGCACCCGGCGGCCGAGCGAAGCTGAACGTCGCTCAGCGCCATGCGCTGGCGAAGATCGTCGAAAGCGGCCCGATCCCTGCGATCCA…
B:M-GC	2-130	Set_ID12	637-638	279	3	TCA	gene	CAGAAGAACGAAAAGTATCA	GGTCCCGGAATTCGATTCGTC	GAGCCTGACCGAAAAAGAGTTGAGTGAAATCAGCCAGTTGTGATTCTGTTTGTTTGCTTAGGACGAACGGAGACCACAATGGGCTGGACTGATTTCACCCGTCGGCAATATGCCCGACGCGCAAGGCGGTATGCAAGCGATCTGACGGACCGGGAATGGGGATTGATCTCGCCTTGCCTGCCTGGACCGCGGCGGTTGGGCAGGCCGCGCAGCACCGATCTTCGCGAGGTCGTGAATGCGTTGCTTTACATCGCCACGACGGGGTGCCAGTGGCGGATGATGCCCAAGGATTTTCCGCCTTTTACAACTGTCCAGTCCTATTTCTACGAATGGCGAGCGACAGGGTTATGGGGTCGGATCAACCATCATCTTGTGATGGAGGCGCGCGAATTGGAAGGC…
B:M-GC	2-134	Set_ID8	760-761	402	4	ATAT	gene	AACTATCGTGGCTATCATAT	CGTCTTCGCCCTGGCCGGCG	GGTAATCCTCCCCGTTTTAACGGGGTTTGACTGTAGAATTCACGCGGCCATTTTCAGTTTCTGGGCGGGTGTGACGCCGCCAATGCCCATGTTGGGGCGTTCATGATTGTAAGTCCAAAGCCACTCTGTGGCGATCTCCTGCACCTCCGTTATGCTGTCAAAAATATAGAGATCAAGCCATTCATGCCGAACGGTTCGATTGTAGCGTTCGACATAGGCGTTCTGTTGCGGCTTGCCTGGCTGAATGTAATTCAGGGCTATTCCCCGTGTTTCGGCCCATTCCATGAGCGTGCCGCTGACGTATTCCGGGCCGTTATCAACCCTGATCGCCAGCGGCTTGCCCCGCCATTCGATGATCTGGTTGAGACTGCGCACAACCCGTTCGGCGGGTAGCGAGAA…
B:M-GC	2-139	Set_ID12	637-638	279	3	TCA	gene	CAGAAGAACGAAAAGTATCA	GGTCCCGGAATTCGATTCGTC	GAGCCTGACCGAAAAAGAGTTGAGTGAAATCAGCCAGTTGTGATTCTGTTTGTTTGCTTAGGACGAACGGAGACCACAATGGGCTGGACTGATTTCACCCGTCGGCAATATGCCCGACGCGCAAGGCGGTATGCAAGCGATCTGACGGACCGGGAATGGGGATTGATCTCGCCTTGCCTGCCTGGACCGCGGCGGTTGGGCAGGCCGCGCAGCACCGATCTTCGCGAGGTCGTGAATGCGTTGCTTTACATCGCCACGACGGGGTGCCAGTGGCGGATGATGCCCAAGGATTTTCCGCCTTTTACAACTGTCCAGTCCTATTTCTACGAATGGCGAGCGACAGGGTTATGGGGTCGGATCAACCATCATCTTGTGATGGAGGCGCGCGAATTGGAAGGC…
B:M-GC	2-160	Set_ID20	607-608	249	8	CTGCAGAT	gene	CGTCATGATATGCTGCAGAT	CCCGGAACAGCAGAAGAACG	GGCCTTTATCAACCAAAGACAGCGACTGCTGATTTGACGATGATCCCACCATCCGGACTTCTGCGCATTTGACGGCCGGTAGCAGCGCGAAAGACTTGCAGCAATTGCAGCGCCGGCGGCACCCGTGACCACAGGGTTTTCATGCGTTCCCTGCCATTTCGGCTTTTCCGCACTGCCTGGCCCGTAACAATGCGCTGTGACCAGCGGAAGCCGATCTCGTGGAAATACAAGTCGGCATGCTGCGGGCTGATATGATGAAAGACGCCGGCAATTGTGCGGCGGACGCGGGAATTGAAACCTTCGACCGAATTGACATGGACGGCGTCGCGAACGTATTCGCGGCTGGAATGCTTCACGGTGTCATGCCTGGCATAGTTCTCGCCAAGGGCTATGAACGCT…
B:L-GC	3-5	Set_ID12	1182-1183	824	3	TGA	gene	AGGCGACAACCATACGCTGA	GAGATCCTCACTACGTAGAA	GAGCCTGACCGAAAAAGAGTTGAGTGAAATCAGCCAGTTGTGATTCTGTTTGTTTGCTTAGGACGAACGGAGACCACAATGGGCTGGACTGATTTCACCCGTCGGCAATATGCCCGACGCGCAAGGCGGTATGCAAGCGATCTGACGGACCGGGAATGGGGATTGATCTCGCCTTGCCTGCCTGGACCGCGGCGGTTGGGCAGGCCGCGCAGCACCGATCTTCGCGAGGTCGTGAATGCGTTGCTTTACATCGCCACGACGGGGTGCCAGTGGCGGATGATGCCCAAGGATTTTCCGCCTTTTACAACTGTCCAGTCCTATTTCTACGAATGGCGAGCGACAGGGTTATGGGGTCGGATCAACCATCATCTTGTGATGGAGGCGCGCGAATTGGAAGGC…
B:L-GC	3-21	Set_ID12	559-560	201	3	TAA	gene	ACGAACCAAAAGCCATATAA	GGAAACATACGGCATTTCCC	GAGCCTGACTCGAAAAGGTCTCAACAATATCCGTACCTTGCCAAGCGTCGTGTCAGGACCCGGATGTGGGCGATAGTGATCCAAGCCTCGGCTGATGCGATGGACTTCTCCCAATCCTTAGCCAATCGTCGGCATCTGCCAAGCCATGCGAAGGTGCGCTCCACGACCCAGCGCCGCGGCAGAACTTCGAAGCCCTTGGCCTTGTCGGTCCGCTTGACGATCTGGAGAGTGAAGGCAGCGATCTTTTGGAGTGCGCCCTTCAGCTTCGGTCCGGCATAACCACCGTCGGCGAAGATATGTCTCAGCCACGGCCAGCGCTTGAGAATGGTTTTGAGGACGGCAGGTGCGCCGTCGCGATCTTGGATATCGGCGCTGTGAACCCTGAGGCCGACCATCAAC…
B:L-GC	3-30	Set_ID12	1450-1451	1092	3	TAA	gene	AAACCGCTGATTGCATCTAA	CACAGTAACAGATGAAATTG	GAGCCTGACCGAAAAAGAGTTGAGTGAAATCAGCCAGTTGTGATTCTGTTTGTTTGCTTAGGACGAACGGAGACCACAATGGGCTGGACTGATTTCACCCGTCGGCAATATGCCCGACGCGCAAGGCGGTATGCAAGCGATCTGACGGACCGGGAATGGGGATTGATCTCGCCTTGCCTGCCTGGACCGCGGCGGTTGGGCAGGCCGCGCAGCACCGATCTTCGCGAGGTCGTGAATGCGTTGCTTTACATCGCCACGACGGGGTGCCAGTGGCGGATGATGCCCAAGGATTTTCCGCCTTTTACAACTGTCCAGTCCTATTTCTACGAATGGCGAGCGACAGGGTTATGGGGTCGGATCAACCATCATCTTGTGATGGAGGCGCGCGAATTGGAAGGC…
B:L-GC	3-43	Set_ID12	559-560	201	3	TAA	gene	ACGAACCAAAAGCCATATAA	GGAAACATACGGCATTTCCC	GAGCCTGACTCGAAAAGGTCTCAACAATATCCGTACCTTGCCAAGCGTCGTGTCAGGACCCGGATGTGGGCGATAGTGATCCAAGCCTCGGCTGATGCGATGGACTTCTCCCAATCCTTAGCCAATCGTCGGCATCTGCCAAGCCATGCGAAGGTGCGCTCCACGACCCAGCGCCGCGGCAGAACTTCGAAGCCCTTGGCCTTGTCGGTCCGCTTGACGATCTGGAGAGTGAAGGCAGCGATCTTTTGGAGTGCGCCCTTCAGCTTCGGTCCGGCATAACCACCGTCGGCGAAGATATGTCTCAGCCACGGCCAGCGCTTGAGAATGGTTTTGAGGACGGCAGGTGCGCCGTCGCGATCTTGGATATCGGCGCTGTGAACCCTGAGGCCGACCATCAAC…
B:L-GC	3-46	Set_ID12	915-916	557	3	TAA	gene	TGCAAATGATTCTATCCTAA	AAGACCAAACACAAGAATGG	GAGCCTGACTCGAAAAGGTCTCAACAATATCCGTACCTTGCCAAGCGTCGTGTCAGGACCCGGATGTGGGCGATAGTGATCCAAGCCTCGGCTGATGCGATGGACTTCTCCCAATCCTTAGCCAATCGTCGGCATCTGCCAAGCCATGCGAAGGTGCGCTCCACGACCCAGCGCCGCGGCAGAACTTCGAAGCCCTTGGCCTTGTCGGTCCGCTTGACGATCTGGAGAGTGAAGGCAGCGATCTTTTGGAGTGCGCCCTTCAGCTTCGGTCCGGCATAACCACCGTCGGCGAAGATATGTCTCAGCCACGGCCAGCGCTTGAGAATGGTTTTGAGGACGGCAGGTGCGCCGTCGCGATCTTGGATATCGGCGCTGTGAACCCTGAGGCCGACCATCAAC…
B:L-GC	3-49	Set_ID16	585-586	227	3	TTA	gene	ATACGGCATTTCCCATATTA	CACGCCATGATATGCTGCAA	TACCAACGAGCGCCGTTTCCGACTCTCAGGGATTCCCACGGGGCTTCGAATCTGAATCCATGCAGCAAACGGGAGGTTTGCGATGGGTTCAGCAATTTTGTTGCGTGATGATTTCGATGGGCGTGCTCTTCGACAGCTCGCACGGCAAACGAAGGATGCCAACCAGGCGCGGCGGTTGCTGGCGCTCGCCGAGATTTATGACGGCGGCTCGCGCTCGGATGCGGCACGGATCGGCAGCGTGACGCTGCAGATCGTCCGTGACTGGGTGCTGCGGTTCAATGCGCGCGGCCCCGACGGGCTGGTGAACGGCAAAGCACCCGGCGGCCGAGCGAAGCTGAACGTCGCTCAGCGCCATGCGCTGGCGAAGATCGTCGAAAGCGGCCCGATCCCTGCGATCCA…
B:L-GC	3-80	Set_ID12	1182-1183	824	3	TGA	gene	AGGCGACAACCATACGCTGA	GAGATCCTCACTACGTAGAA	GAGCCTGACCGAAAAAGAGTTGAGTGAAATCAGCCAGTTGTGATTCTGTTTGTTTGCTTAGGACGAACGGAGACCACAATGGGCTGGACTGATTTCACCCGTCGGCAATATGCCCGACGCGCAAGGCGGTATGCAAGCGATCTGACGGACCGGGAATGGGGATTGATCTCGCCTTGCCTGCCTGGACCGCGGCGGTTGGGCAGGCCGCGCAGCACCGATCTTCGCGAGGTCGTGAATGCGTTGCTTTACATCGCCACGACGGGGTGCCAGTGGCGGATGATGCCCAAGGATTTTCCGCCTTTTACAACTGTCCAGTCCTATTTCTACGAATGGCGAGCGACAGGGTTATGGGGTCGGATCAACCATCATCTTGTGATGGAGGCGCGCGAATTGGAAGGC…
B:L-GC	3-89	Set_ID12	1182-1183	824	3	TGA	gene	AGGCGACAACCATACGCTGA	GAGATCCTCACTACGTAGAA	GAGCCTGACCGAAAAAGAGTTGAGTGAAATCAGCCAGTTGTGATTCTGTTTGTTTGCTTAGGACGAACGGAGACCACAATGGGCTGGACTGATTTCACCCGTCGGCAATATGCCCGACGCGCAAGGCGGTATGCAAGCGATCTGACGGACCGGGAATGGGGATTGATCTCGCCTTGCCTGCCTGGACCGCGGCGGTTGGGCAGGCCGCGCAGCACCGATCTTCGCGAGGTCGTGAATGCGTTGCTTTACATCGCCACGACGGGGTGCCAGTGGCGGATGATGCCCAAGGATTTTCCGCCTTTTACAACTGTCCAGTCCTATTTCTACGAATGGCGAGCGACAGGGTTATGGGGTCGGATCAACCATCATCTTGTGATGGAGGCGCGCGAATTGGAAGGC…
B:L-GC	3-96	Set_ID12	1182-1183	824	3	TGA	gene	AGGCGACAACCATACGCTGA	GAGATCCTCACTACGTAGAA	GAGCCTGACTCGAAAAGGTCTCAACAATATCCGTACCTTGCCAAGCGTCGTGTCAGGACCCGGATGTGGGCGATAGTGATCCAAGCCTCGGCTGATGCGATGGACTTCTCCCAATCCTTAGCCAATCGTCGGCATCTGCCAAGCCATGCGAAGGTGCGCTCCACGACCCAGCGCCGCGGCAGAACTTCGAAGCCCTTGGCCTTGTCGGTCCGCTTGACGATCTGGAGAGTGAAGGCAGCGATCTTTTGGAGTGCGCCCTTCAGCTTCGGTCCGGCATAACCACCGTCGGCGAAGATATGTCTCAGCCACGGCCAGCGCTTGAGAATGGTTTTGAGGACGGCAGGTGCGCCGTCGCGATCTTGGATATCGGCGCTGTGAACCCTGAGGCCGACCATCAAC…
B:L-GC	3-102	Set_ID12	1182-1183	824	3	TGA	gene	AGGCGACAACCATACGCTGA	GAGATCCTCACTACGTAGAA	GAGCCTGACTCGAAAAGGTCTCAACAATATCCGTACCTTGCCAAGCGTCGTGTCAGGACCCGGATGTGGGCGATAGTGATCCAAGCCTCGGCTGATGCGATGGACTTCTCCCAATCCTTAGCCAATCGTCGGCATCTGCCAAGCCATGCGAAGGTGCGCTCCACGACCCAGCGCCGCGGCAGAACTTCGAAGCCCTTGGCCTTGTCGGTCCGCTTGACGATCTGGAGAGTGAAGGCAGCGATCTTTTGGAGTGCGCCCTTCAGCTTCGGTCCGGCATAACCACCGTCGGCGAAGATATGTCTCAGCCACGGCCAGCGCTTGAGAATGGTTTTGAGGACGGCAGGTGCGCCGTCGCGATCTTGGATATCGGCGCTGTGAACCCTGAGGCCGACCATCAAC…
B:L-GC	3-110	Set_ID16	417-418	59	3	TAA	promoter	TGGAAGAAGCAGACCGCTAA	CACAGTACATAAAAAAGGAG	TACCAACGAGCGGTGATCATGACCGATGCGCCCATTCGCGGAGTCCGATGGACATGATCTTCCACGGCTGGTCGACGAGCTTGTTCCACGCGGCGCAGCAATGGGCGACGATGTCGTCGTAGTCTTTGAAGATGCGGTTCGAGAGCCAGTTGTCGCGCAGGAACTGCCAGACGTTTTCCACGGGGTTCAGTTCCGGCGAACGAGGCGGCAGGAACATCAGGGTGATGTTGTCCGGCACTTTGAGCTTCGGCGTGACGTGCCATCCGGCCTGATCGAGGATGAGCACGGCATGCGCTCCCTCATCGACGGCCTGGCTGATCTCGGCGAGATGCTGCTGCATGGCTTCGGTATCACAATAGGGCAGGACAAGGCCCGCACCCTTTCCCTTCCGCGGGCAGA…
B:L-GC	3-125	Set_ID12	787-788	429	3	TAA	gene	GCATTAGCCGGAGATCCTAA	AAATGCGGATGACACATCGA	GAGCCTGACCGAAAAAGAGTTGAGTGAAATCAGCCAGTTGTGATTCTGTTTGTTTGCTTAGGACGAACGGAGACCACAATGGGCTGGACTGATTTCACCCGTCGGCAATATGCCCGACGCGCAAGGCGGTATGCAAGCGATCTGACGGACCGGGAATGGGGATTGATCTCGCCTTGCCTGCCTGGACCGCGGCGGTTGGGCAGGCCGCGCAGCACCGATCTTCGCGAGGTCGTGAATGCGTTGCTTTACATCGCCACGACGGGGTGCCAGTGGCGGATGATGCCCAAGGATTTTCCGCCTTTTACAACTGTCCAGTCCTATTTCTACGAATGGCGAGCGACAGGGTTATGGGGTCGGATCAACCATCATCTTGTGATGGAGGCGCGCGAATTGGAAGGC…
B:L-GC	3-133	Set_ID12	1182-1183	824	3	TGA	gene	AGGCGACAACCATACGCTGA	GAGATCCTCACTACGTAGAA	GAGCCTGACTCGAAAAGGTCTCAACAATATCCGTACCTTGCCAAGCGTCGTGTCAGGACCCGGATGTGGGCGATAGTGATCCAAGCCTCGGCTGATGCGATGGACTTCTCCCAATCCTTAGCCAATCGTCGGCATCTGCCAAGCCATGCGAAGGTGCGCTCCACGACCCAGCGCCGCGGCAGAACTTCGAAGCCCTTGGCCTTGTCGGTCCGCTTGACGATCTGGAGAGTGAAGGCAGCGATCTTTTGGAGTGCGCCCTTCAGCTTCGGTCCGGCATAACCACCGTCGGCGAAGATATGTCTCAGCCACGGCCAGCGCTTGAGAATGGTTTTGAGGACGGCAGGTGCGCCGTCGCGATCTTGGATATCGGCGCTGTGAACCCTGAGGCCGACCATCAAC…
B:L-GC	3-150	Set_ID12	1182-1183	824	3	TGA	gene	AGGCGACAACCATACGCTGA	GAGATCCTCACTACGTAGAA	GAGCCTGACTCGAAAAGGTCTCAACAATATCCGTACCTTGCCAAGCGTCGTGTCAGGACCCGGATGTGGGCGATAGTGATCCAAGCCTCGGCTGATGCGATGGACTTCTCCCAATCCTTAGCCAATCGTCGGCATCTGCCAAGCCATGCGAAGGTGCGCTCCACGACCCAGCGCCGCGGCAGAACTTCGAAGCCCTTGGCCTTGTCGGTCCGCTTGACGATCTGGAGAGTGAAGGCAGCGATCTTTTGGAGTGCGCCCTTCAGCTTCGGTCCGGCATAACCACCGTCGGCGAAGATATGTCTCAGCCACGGCCAGCGCTTGAGAATGGTTTTGAGGACGGCAGGTGCGCCGTCGCGATCTTGGATATCGGCGCTGTGAACCCTGAGGCCGACCATCAAC…
B:L-GC	3-160	Set_ID12	961-962	603	3	TGA	gene	TCAGCCACATTTACATCTGA	CGGAAAAATCCGTTTATTCT	GAGCCTGACTCGAAAAGGTCTCAACAATATCCGTACCTTGCCAAGCGTCGTGTCAGGACCCGGATGTGGGCGATAGTGATCCAAGCCTCGGCTGATGCGATGGACTTCTCCCAATCCTTAGCCAATCGTCGGCATCTGCCAAGCCATGCGAAGGTGCGCTCCACGACCCAGCGCCGCGGCAGAACTTCGAAGCCCTTGGCCTTGTCGGTCCGCTTGACGATCTGGAGAGTGAAGGCAGCGATCTTTTGGAGTGCGCCCTTCAGCTTCGGTCCGGCATAACCACCGTCGGCGAAGATATGTCTCAGCCACGGCCAGCGCTTGAGAATGGTTTTGAGGACGGCAGGTGCGCCGTCGCGATCTTGGATATCGGCGCTGTGAACCCTGAGGCCGACCATCAAC…
B:L-GC	3-192	Set_ID12	877-878	519	3	TAA	gene	AACGCTGGCCGCGTCTTTAA	AGACAGCGACAAATTCGATG	GAGCCTGACCGAAAAAGAGTTGAGTGAAATCAGCCAGTTGTGATTCTGTTTGTTTGCTTAGGACGAACGGAGACCACAATGGGCTGGACTGATTTCACCCGTCGGCAATATGCCCGACGCGCAAGGCGGTATGCAAGCGATCTGACGGACCGGGAATGGGGATTGATCTCGCCTTGCCTGCCTGGACCGCGGCGGTTGGGCAGGCCGCGCAGCACCGATCTTCGCGAGGTCGTGAATGCGTTGCTTTACATCGCCACGACGGGGTGCCAGTGGCGGATGATGCCCAAGGATTTTCCGCCTTTTACAACTGTCCAGTCCTATTTCTACGAATGGCGAGCGACAGGGTTATGGGGTCGGATCAACCATCATCTTGTGATGGAGGCGCGCGAATTGGAAGGC…
C:H-GC	4-5	Set_ID16	369-370	11	3	TAA	promoter	CTAACTTGCCATCTTCAAAC	TGAAGATGGCAAGTTAGTTA	TACCAACGAGCGCCGTTTCCGACTCTCAGGGATTCCCACGGGGCTTCGAATCTGAATCCATGCAGCAAACGGGAGGTTTGCGATGGGTTCAGCAATTTTGTTGCGTGATGATTTCGATGGGCGTGCTCTTCGACAGCTCGCACGGCAAACGAAGGATGCCAACCAGGCGCGGCGGTTGCTGGCGCTCGCCGAGATTTATGACGGCGGCTCGCGCTCGGATGCGGCACGGATCGGCAGCGTGACGCTGCAGATCGTCCGTGACTGGGTGCTGCGGTTCAATGCGCGCGGCCCCGACGGGCTGGTGAACGGCAAAGCACCCGGCGGCCGAGCGAAGCTGAACGTCGCTCAGCGCCATGCGCTGGCGAAGATCGTCGAAAGCGGCCCGATCCCTGCGATCCA…
C:H-GC	4-143	Set_ID16	417-418	59	3	TAA	promoter	TGGAAGAAGCAGACCGCTAA	CACAGTACATAAAAAAGGAG	TACCAACGAGCGCCGTTTCCGACTCTCAGGGATTCCCACGGGGCTTCGAATCTGAATCCATGCAGCAAACGGGAGGTTTGCGATGGGTTCAGCAATTTTGTTGCGTGATGATTTCGATGGGCGTGCTCTTCGACAGCTCGCACGGCAAACGAAGGATGCCAACCAGGCGCGGCGGTTGCTGGCGCTCGCCGAGATTTATGACGGCGGCTCGCGCTCGGATGCGGCACGGATCGGCAGCGTGACGCTGCAGATCGTCCGTGACTGGGTGCTGCGGTTCAATGCGCGCGGCCCCGACGGGCTGGTGAACGGCAAAGCACCCGGCGGCCGAGCGAAGCTGAACGTCGCTCAGCGCCATGCGCTGGCGAAGATCGTCGAAAGCGGCCCGATCCCTGCGATCCA…
C:H-GC	4-168	Set_ID16	417-418	59	3	TAA	promoter	TGGAAGAAGCAGACCGCTAA	CACAGTACATAAAAAAGGAG	TACCAACGAGCGCCGTTTCCGACTCTCAGGGATTCCCACGGGGCTTCGAATCTGAATCCATGCAGCAAACGGGAGGTTTGCGATGGGTTCAGCAATTTTGTTGCGTGATGATTTCGATGGGCGTGCTCTTCGACAGCTCGCACGGCAAACGAAGGATGCCAACCAGGCGCGGCGGTTGCTGGCGCTCGCCGAGATTTATGACGGCGGCTCGCGCTCGGATGCGGCACGGATCGGCAGCGTGACGCTGCAGATCGTCCGTGACTGGGTGCTGCGGTTCAATGCGCGCGGCCCCGACGGGCTGGTGAACGGCAAAGCACCCGGCGGCCGAGCGAAGCTGAACGTCGCTCAGCGCCATGCGCTGGCGAAGATCGTCGAAAGCGGCCCGATCCCTGCGATCCA…
C:H-GC	4-179	Set_ID16	417-418	59	3	TAA	promoter	TGGAAGAAGCAGACCGCTAA	CACAGTACATAAAAAAGGAG	TACCAACGAGCGCCGTTTCCGACTCTCAGGGATTCCCACGGGGCTTCGAATCTGAATCCATGCAGCAAACGGGAGGTTTGCGATGGGTTCAGCAATTTTGTTGCGTGATGATTTCGATGGGCGTGCTCTTCGACAGCTCGCACGGCAAACGAAGGATGCCAACCAGGCGCGGCGGTTGCTGGCGCTCGCCGAGATTTATGACGGCGGCTCGCGCTCGGATGCGGCACGGATCGGCAGCGTGACGCTGCAGATCGTCCGTGACTGGGTGCTGCGGTTCAATGCGCGCGGCCCCGACGGGCTGGTGAACGGCAAAGCACCCGGCGGCCGAGCGAAGCTGAACGTCGCTCAGCGCCATGCGCTGGCGAAGATCGTCGAAAGCGGCCCGATCCCTGCGATCCA…
C:M-GC	5-11	Set_ID20	605-606	247	8	TGCTGCAG	gene	CCCGTCATGATATGCTGCAG	ATCCCGGAACAGCAGAAGAA	GGCCTTTATCAACCAAAGACAGCGACTGCTGATTTGACGATGATCCCACCATCCGGACTTCTGCGCATTTGACGGCCGGTAGCAGCGCGAAAGACTTGCAGCAATTGCAGCGCCGGCGGCACCCGTGACCACAGGGTTTTCATGCGTTCCCTGCCATTTCGGCTTTTCCGCACTGCCTGGCCCGTAACAATGCGCTGTGACCAGCGGAAGCCGATCTCGTGGAAATACAAGTCGGCATGCTGCGGGCTGATATGATGAAAGACGCCGGCAATTGTGCGGCGGACGCGGGAATTGAAACCTTCGACCGAATTGACATGGACGGCGTCGCGAACGTATTCGCGGCTGGAATGCTTCACGGTGTCATGCCTGGCATAGTTCTCGCCAAGGGCTATGAACGCT…
C:M-GC	5-58	Set_ID12	637-638	279	3	TCA	gene	GCAGAAGAACGAAAAGTATCA	GGTCCCGGAATTCGATTCGT	GAGCCTGACTCGAAAAGGTCTCAACAATATCCGTACCTTGCCAAGCGTCGTGTCAGGACCCGGATGTGGGCGATAGTGATCCAAGCCTCGGCTGATGCGATGGACTTCTCCCAATCCTTAGCCAATCGTCGGCATCTGCCAAGCCATGCGAAGGTGCGCTCCACGACCCAGCGCCGCGGCAGAACTTCGAAGCCCTTGGCCTTGTCGGTCCGCTTGACGATCTGGAGAGTGAAGGCAGCGATCTTTTGGAGTGCGCCCTTCAGCTTCGGTCCGGCATAACCACCGTCGGCGAAGATATGTCTCAGCCACGGCCAGCGCTTGAGAATGGTTTTGAGGACGGCAGGTGCGCCGTCGCGATCTTGGATATCGGCGCTGTGAACCCTGAGGCCGACCATCAAC…
C:M-GC	5-93	Set_ID5	372-373	14	2	TA	promoter	TTTTTTATTGTGCGTAACTA	ACTTGCCATCTTCAAACAGG	GAGCGTTTCATGTTTTGACGGAAGCGTAGCCGGCGTTTGCGAAGTAGTTACTGCATTCGTCGGGCTTGATTGTTGTGACGAGCGAGCCGATGTGTCGCCAGGTGTCCTCGATCGTTCGCTTTTGTGCATGGCGCATCCAGTGCTTGATCTTGGCGAAGGCCTGTTCGATCGGATTGAGGTCGGGGGAATAGGGCGGCAGGAACCAGAGCCTTGCGCCGGCCGCTGTGACGATCTGACGGACGGCCGCAGATTTGTGGCTGCCGAGATTGTCCATGATGACAATGTCGCCAGGCTTGAGGATCGGCACGAGTTGTTGCTCGACATAGGCGCGGAAGCATTGGCCATTGATCGGCCCGTCGAAGACGCAGGGTGCGGTGAGCTGGTCGCAACGCAGTGCAC…
C:M-GC	5-122	Set_ID16	369-370	11	3	TAA	promoter	GTCTTTTTTTATTGTGCGTAA	CTAACTTGCCATCTTCAAAC	TACCAACGAGCGGTGATCATGACCGATGCGCCCATTCGCGGAGTCCGATGGACATGATCTTCCACGGCTGGTCGACGAGCTTGTTCCACGCGGCGCAGCAATGGGCGACGATGTCGTCGTAGTCTTTGAAGATGCGGTTCGAGAGCCAGTTGTCGCGCAGGAACTGCCAGACGTTTTCCACGGGGTTCAGTTCCGGCGAACGAGGCGGCAGGAACATCAGGGTGATGTTGTCCGGCACTTTGAGCTTCGGCGTGACGTGCCATCCGGCCTGATCGAGGATGAGCACGGCATGCGCTCCCTCATCGACGGCCTGGCTGATCTCGGCGAGATGCTGCTGCATGGCTTCGGTATCACAATAGGGCAGGACAAGGCCCGCACCCTTTCCCTTCCGCGGGCAGA…
C:M-GC	5-130	Set_ID20	605-606	247	8	TGCTGCAG	gene	CCCGTCATGATATGCTGCAG	ATCCCGGAACAGCAGAAGAA	GGCCTTTATCAACCAAAGACAGCGACTGCTGATTTGACGATGATCCCACCATCCGGACTTCTGCGCATTTGACGGCCGGTAGCAGCGCGAAAGACTTGCAGCAATTGCAGCGCCGGCGGCACCCGTGACCACAGGGTTTTCATGCGTTCCCTGCCATTTCGGCTTTTCCGCACTGCCTGGCCCGTAACAATGCGCTGTGACCAGCGGAAGCCGATCTCGTGGAAATACAAGTCGGCATGCTGCGGGCTGATATGATGAAAGACGCCGGCAATTGTGCGGCGGACGCGGGAATTGAAACCTTCGACCGAATTGACATGGACGGCGTCGCGAACGTATTCGCGGCTGGAATGCTTCACGGTGTCATGCCTGGCATAGTTCTCGCCAAGGGCTATGAACGCT…
C:M-GC	5-138	Set_ID5	416-417	58	2	TA	promoter	CTGGAAGAAGCAGACCGCTA	ACACAGTACATAAAAAAGGA	GAGCGTTTCATTGCTTGACTGAATCTGATGGGATTCCCTGCAGGTCGGTTTTGTGATTCAAGATGCTGGCTGGGCGGAGGCCAGCATCTGATGACACGAGCCCTTTCGAATGATCTTCGCGAGCGTGTTGTTGCGGCGGTTCTGGCAGGCGAGAACTGCCGTTCGGTTGCGTCGCGATTTGGCGTATCGGTTTCATCCGTGGTGAAGTGGTCGCAGCGCTATCGGGCGACCGGCTCTGTCGCGCCGGGCAAGATGGGCGGCCATCGCAAGCGCATTCTGGAGCCGCATCGCGCCTTCATCACCGAGCGGCTCACCCAGAACCCGCAGCTGACCCTTTTTGGCTTGAAGGCTGAGCTGGCGGGGCGCGGTGTGACTGTTTCGCACAATGCGGTGTGGCAG…
C:M-GC	5-147	Set_ID20	607-608	249	8	CTGCAGAT	gene	CGTCATGATATGCTGCAGAT	CCCGGAACAGCAGAAGAACG	GGCCTTTATCAACCAAAGACAGCGACTGCTGATTTGACGATGATCCCACCATCCGGACTTCTGCGCATTTGACGGCCGGTAGCAGCGCGAAAGACTTGCAGCAATTGCAGCGCCGGCGGCACCCGTGACCACAGGGTTTTCATGCGTTCCCTGCCATTTCGGCTTTTCCGCACTGCCTGGCCCGTAACAATGCGCTGTGACCAGCGGAAGCCGATCTCGTGGAAATACAAGTCGGCATGCTGCGGGCTGATATGATGAAAGACGCCGGCAATTGTGCGGCGGACGCGGGAATTGAAACCTTCGACCGAATTGACATGGACGGCGTCGCGAACGTATTCGCGGCTGGAATGCTTCACGGTGTCATGCCTGGCATAGTTCTCGCCAAGGGCTATGAACGCT…
C:M-GC	5-154	Set_ID12	637-638	279	3	TCA	gene	GCAGAAGAACGAAAAGTATCA	GGTCCCGGAATTCGATTCGT	GAGCCTGACTCGAAAAGGTCTCAACAATATCCGTACCTTGCCAAGCGTCGTGTCAGGACCCGGATGTGGGCGATAGTGATCCAAGCCTCGGCTGATGCGATGGACTTCTCCCAATCCTTAGCCAATCGTCGGCATCTGCCAAGCCATGCGAAGGTGCGCTCCACGACCCAGCGCCGCGGCAGAACTTCGAAGCCCTTGGCCTTGTCGGTCCGCTTGACGATCTGGAGAGTGAAGGCAGCGATCTTTTGGAGTGCGCCCTTCAGCTTCGGTCCGGCATAACCACCGTCGGCGAAGATATGTCTCAGCCACGGCCAGCGCTTGAGAATGGTTTTGAGGACGGCAGGTGCGCCGTCGCGATCTTGGATATCGGCGCTGTGAACCCTGAGGCCGACCATCAAC…
C:L-GC	6-43	Set_ID12	1182-1183	824	3	TGA	gene	AGGCGACAACCATACGCTGA	GAGATCCTCACTACGTAGAA	GAGCCTGACCGAAAAAGAGTTGAGTGAAATCAGCCAGTTGTGATTCTGTTTGTTTGCTTAGGACGAACGGAGACCACAATGGGCTGGACTGATTTCACCCGTCGGCAATATGCCCGACGCGCAAGGCGGTATGCAAGCGATCTGACGGACCGGGAATGGGGATTGATCTCGCCTTGCCTGCCTGGACCGCGGCGGTTGGGCAGGCCGCGCAGCACCGATCTTCGCGAGGTCGTGAATGCGTTGCTTTACATCGCCACGACGGGGTGCCAGTGGCGGATGATGCCCAAGGATTTTCCGCCTTTTACAACTGTCCAGTCCTATTTCTACGAATGGCGAGCGACAGGGTTATGGGGTCGGATCAACCATCATCTTGTGATGGAGGCGCGCGAATTGGAAGGC…
C:L-GC	6-48	Set_ID12	1182-1183	824	3	TGA	gene	AGGCGACAACCATACGCTGA	GAGATCCTCACTACGTAGAA	GAGCCTGACTCGAAAAGGTCTCAACAATATCCGTACCTTGCCAAGCGTCGTGTCAGGACCCGGATGTGGGCGATAGTGATCCAAGCCTCGGCTGATGCGATGGACTTCTCCCAATCCTTAGCCAATCGTCGGCATCTGCCAAGCCATGCGAAGGTGCGCTCCACGACCCAGCGCCGCGGCAGAACTTCGAAGCCCTTGGCCTTGTCGGTCCGCTTGACGATCTGGAGAGTGAAGGCAGCGATCTTTTGGAGTGCGCCCTTCAGCTTCGGTCCGGCATAACCACCGTCGGCGAAGATATGTCTCAGCCACGGCCAGCGCTTGAGAATGGTTTTGAGGACGGCAGGTGCGCCGTCGCGATCTTGGATATCGGCGCTGTGAACCCTGAGGCCGACCATCAAC…
C:L-GC	6-56	Set_ID12	1182-1183	824	3	TGA	gene	AGGCGACAACCATACGCTGA	GAGATCCTCACTACGTAGAA	GAGCCTGACTCGAAAAGGTCTCAACAATATCCGTACCTTGCCAAGCGTCGTGTCAGGACCCGGATGTGGGCGATAGTGATCCAAGCCTCGGCTGATGCGATGGACTTCTCCCAATCCTTAGCCAATCGTCGGCATCTGCCAAGCCATGCGAAGGTGCGCTCCACGACCCAGCGCCGCGGCAGAACTTCGAAGCCCTTGGCCTTGTCGGTCCGCTTGACGATCTGGAGAGTGAAGGCAGCGATCTTTTGGAGTGCGCCCTTCAGCTTCGGTCCGGCATAACCACCGTCGGCGAAGATATGTCTCAGCCACGGCCAGCGCTTGAGAATGGTTTTGAGGACGGCAGGTGCGCCGTCGCGATCTTGGATATCGGCGCTGTGAACCCTGAGGCCGACCATCAAC…
C:L-GC	6-57	Set_ID16	417-418	59	3	TAA	promoter	TGGAAGAAGCAGACCGCTAA	CACAGTACATAAAAAAGGAG	TACCAACGAGCGGTGATCATGACCGATGCGCCCATTCGCGGAGTCCGATGGACATGATCTTCCACGGCTGGTCGACGAGCTTGTTCCACGCGGCGCAGCAATGGGCGACGATGTCGTCGTAGTCTTTGAAGATGCGGTTCGAGAGCCAGTTGTCGCGCAGGAACTGCCAGACGTTTTCCACGGGGTTCAGTTCCGGCGAACGAGGCGGCAGGAACATCAGGGTGATGTTGTCCGGCACTTTGAGCTTCGGCGTGACGTGCCATCCGGCCTGATCGAGGATGAGCACGGCATGCGCTCCCTCATCGACGGCCTGGCTGATCTCGGCGAGATGCTGCTGCATGGCTTCGGTATCACAATAGGGCAGGACAAGGCCCGCACCCTTTCCCTTCCGCGGGCAGA…
C:L-GC	6-59	Set_ID28	1660-1661	1302	3	TAA	gene	AAAATGGATCTTGATCCTAA	CGATGTAACCTTTACTTACT	TCACCTGGAACTGAAGTTCATTACATTGTACGCTTGGCCTCTTCATGGGAGGTTGAGCAATGGCAAATGCGACTGGCCGGCCGACGGCACCATTGGTTTTGAGCGAGGCGGAGCGGGAATATCTAGAGCGACAGGTGCGTAAGCATCGGGTTGCTCGTTCCATGTCTGAGCGATGCCGGATCATTCTTCGCTGTGCCGACGGAATTGCGAGCAAGATCGTTGCGGGCGAACTCGGCGTGCATGAACATACGGTTGGCAAATGGCGACGGCGCTTTCTTAAAGACCGGCTCGATGGCCTGCTCGACGAAGTTCGCCCTGGCCGGCCCCGAACGATCGGCGATGATCAGATTGCTGCTGTGATCGAGCGCACGCTGCGTTCTACGCCAAGCGATGCGACCC…
C:L-GC	6-64	Set_ID5	1370-1371	1012	2	TA	gene	AAAAACGCACGGCTGAGTTA	GCAAACGGCGCTCTCGGTAT	GAGCGTTTCATTGCTTGACTGAATCTGATGGGATTCCCTGCAGGTCGGTTTTGTGATTCAAGATGCTGGCTGGGCGGAGGCCAGCATCTGATGACACGAGCCCTTTCGAATGATCTTCGCGAGCGTGTTGTTGCGGCGGTTCTGGCAGGCGAGAACTGCCGTTCGGTTGCGTCGCGATTTGGCGTATCGGTTTCATCCGTGGTGAAGTGGTCGCAGCGCTATCGGGCGACCGGCTCTGTCGCGCCGGGCAAGATGGGCGGCCATCGCAAGCGCATTCTGGAGCCGCATCGCGCCTTCATCACCGAGCGGCTCACCCAGAACCCGCAGCTGACCCTTTTTGGCTTGAAGGCTGAGCTGGCGGGGCGCGGTGTGACTGTTTCGCACAATGCGGTGTGGCAG…
C:L-GC	6-101	Set_ID16	1450-1451	1092	3	TAA	gene	AAACCGCTGATTGCATCTAA	CACAGTAACAGATGAAATTG	TACCAACGAGCGGTGATCATGACCGATGCGCCCATTCGCGGAGTCCGATGGACATGATCTTCCACGGCTGGTCGACGAGCTTGTTCCACGCGGCGCAGCAATGGGCGACGATGTCGTCGTAGTCTTTGAAGATGCGGTTCGAGAGCCAGTTGTCGCGCAGGAACTGCCAGACGTTTTCCACGGGGTTCAGTTCCGGCGAACGAGGCGGCAGGAACATCAGGGTGATGTTGTCCGGCACTTTGAGCTTCGGCGTGACGTGCCATCCGGCCTGATCGAGGATGAGCACGGCATGCGCTCCCTCATCGACGGCCTGGCTGATCTCGGCGAGATGCTGCTGCATGGCTTCGGTATCACAATAGGGCAGGACAAGGCCCGCACCCTTTCCCTTCCGCGGGCAGA…
C:L-GC	6-102	Set_ID12	1182-1183	824	3	TGA	gene	AGGCGACAACCATACGCTGA	GAGATCCTCACTACGTAGAA	GAGCCTGACTCGAAAAGGTCTCAACAATATCCGTACCTTGCCAAGCGTCGTGTCAGGACCCGGATGTGGGCGATAGTGATCCAAGCCTCGGCTGATGCGATGGACTTCTCCCAATCCTTAGCCAATCGTCGGCATCTGCCAAGCCATGCGAAGGTGCGCTCCACGACCCAGCGCCGCGGCAGAACTTCGAAGCCCTTGGCCTTGTCGGTCCGCTTGACGATCTGGAGAGTGAAGGCAGCGATCTTTTGGAGTGCGCCCTTCAGCTTCGGTCCGGCATAACCACCGTCGGCGAAGATATGTCTCAGCCACGGCCAGCGCTTGAGAATGGTTTTGAGGACGGCAGGTGCGCCGTCGCGATCTTGGATATCGGCGCTGTGAACCCTGAGGCCGACCATCAAC…
C:L-GC	6-118	Set_ID12	1182-1183	824	3	TGA	gene	AGGCGACAACCATACGCTGA	GAGATCCTCACTACGTAGAA	GAGCCTGACTCGAAAAGGTCTCAACAATATCCGTACCTTGCCAAGCGTCGTGTCAGGACCCGGATGTGGGCGATAGTGATCCAAGCCTCGGCTGATGCGATGGACTTCTCCCAATCCTTAGCCAATCGTCGGCATCTGCCAAGCCATGCGAAGGTGCGCTCCACGACCCAGCGCCGCGGCAGAACTTCGAAGCCCTTGGCCTTGTCGGTCCGCTTGACGATCTGGAGAGTGAAGGCAGCGATCTTTTGGAGTGCGCCCTTCAGCTTCGGTCCGGCATAACCACCGTCGGCGAAGATATGTCTCAGCCACGGCCAGCGCTTGAGAATGGTTTTGAGGACGGCAGGTGCGCCGTCGCGATCTTGGATATCGGCGCTGTGAACCCTGAGGCCGACCATCAAC…
C:L-GC	6-123	Set_ID12	1182-1183	824	3	TGA	gene	AGGCGACAACCATACGCTGA	GAGATCCTCACTACGTAGAA	GAGCCTGACTCGAAAAGGTCTCAACAATATCCGTACCTTGCCAAGCGTCGTGTCAGGACCCGGATGTGGGCGATAGTGATCCAAGCCTCGGCTGATGCGATGGACTTCTCCCAATCCTTAGCCAATCGTCGGCATCTGCCAAGCCATGCGAAGGTGCGCTCCACGACCCAGCGCCGCGGCAGAACTTCGAAGCCCTTGGCCTTGTCGGTCCGCTTGACGATCTGGAGAGTGAAGGCAGCGATCTTTTGGAGTGCGCCCTTCAGCTTCGGTCCGGCATAACCACCGTCGGCGAAGATATGTCTCAGCCACGGCCAGCGCTTGAGAATGGTTTTGAGGACGGCAGGTGCGCCGTCGCGATCTTGGATATCGGCGCTGTGAACCCTGAGGCCGACCATCAAC…
C:L-GC	6-134	Set_ID16	417-418	59	3	TAA	promoter	TGGAAGAAGCAGACCGCTAA	CACAGTACATAAAAAAGGAG	TACCAACGAGCGCCGTTTCCGACTCTCAGGGATTCCCACGGGGCTTCGAATCTGAATCCATGCAGCAAACGGGAGGTTTGCGATGGGTTCAGCAATTTTGTTGCGTGATGATTTCGATGGGCGTGCTCTTCGACAGCTCGCACGGCAAACGAAGGATGCCAACCAGGCGCGGCGGTTGCTGGCGCTCGCCGAGATTTATGACGGCGGCTCGCGCTCGGATGCGGCACGGATCGGCAGCGTGACGCTGCAGATCGTCCGTGACTGGGTGCTGCGGTTCAATGCGCGCGGCCCCGACGGGCTGGTGAACGGCAAAGCACCCGGCGGCCGAGCGAAGCTGAACGTCGCTCAGCGCCATGCGCTGGCGAAGATCGTCGAAAGCGGCCCGATCCCTGCGATCCA…
C:L-GC	6-143	Set_ID12	1182-1183	824	3	TGA	gene	AGGCGACAACCATACGCTGA	GAGATCCTCACTACGTAGAA	GAGCCTGACTCGAAAAGGTCTCAACAATATCCGTACCTTGCCAAGCGTCGTGTCAGGACCCGGATGTGGGCGATAGTGATCCAAGCCTCGGCTGATGCGATGGACTTCTCCCAATCCTTAGCCAATCGTCGGCATCTGCCAAGCCATGCGAAGGTGCGCTCCACGACCCAGCGCCGCGGCAGAACTTCGAAGCCCTTGGCCTTGTCGGTCCGCTTGACGATCTGGAGAGTGAAGGCAGCGATCTTTTGGAGTGCGCCCTTCAGCTTCGGTCCGGCATAACCACCGTCGGCGAAGATATGTCTCAGCCACGGCCAGCGCTTGAGAATGGTTTTGAGGACGGCAGGTGCGCCGTCGCGATCTTGGATATCGGCGCTGTGAACCCTGAGGCCGACCATCAAC…
C:L-GC	6-151	Set_ID12	1182-1183	824	3	TGA	gene	AGGCGACAACCATACGCTGA	GAGATCCTCACTACGTAGAA	GAGCCTGACCGAAAAAGAGTTGAGTGAAATCAGCCAGTTGTGATTCTGTTTGTTTGCTTAGGACGAACGGAGACCACAATGGGCTGGACTGATTTCACCCGTCGGCAATATGCCCGACGCGCAAGGCGGTATGCAAGCGATCTGACGGACCGGGAATGGGGATTGATCTCGCCTTGCCTGCCTGGACCGCGGCGGTTGGGCAGGCCGCGCAGCACCGATCTTCGCGAGGTCGTGAATGCGTTGCTTTACATCGCCACGACGGGGTGCCAGTGGCGGATGATGCCCAAGGATTTTCCGCCTTTTACAACTGTCCAGTCCTATTTCTACGAATGGCGAGCGACAGGGTTATGGGGTCGGATCAACCATCATCTTGTGATGGAGGCGCGCGAATTGGAAGGC…
C:L-GC	6-170	Set_ID28	1660-1661	1302	3	TAA	gene	AAAATGGATCTTGATCCTAA	CGATGTAACCTTTACTTACT	TCACCTGGAACTGAAGTTCATTACATTGTACGCTTGGCCTCTTCATGGGAGGTTGAGCAATGGCAAATGCGACTGGCCGGCCGACGGCACCATTGGTTTTGAGCGAGGCGGAGCGGGAATATCTAGAGCGACAGGTGCGTAAGCATCGGGTTGCTCGTTCCATGTCTGAGCGATGCCGGATCATTCTTCGCTGTGCCGACGGAATTGCGAGCAAGATCGTTGCGGGCGAACTCGGCGTGCATGAACATACGGTTGGCAAATGGCGACGGCGCTTTCTTAAAGACCGGCTCGATGGCCTGCTCGACGAAGTTCGCCCTGGCCGGCCCCGAACGATCGGCGATGATCAGATTGCTGCTGTGATCGAGCGCACGCTGCGTTCTACGCCAAGCGATGCGACCC…
C:L-GC	6-172	Set_ID12	559-560	201	3	TAA	gene	ACGAACCAAAAGCCATATAA	GGAAACATACGGCATTTCCC	GAGCCTGACCGAAAAAGAGTTGAGTGAAATCAGCCAGTTGTGATTCTGTTTGTTTGCTTAGGACGAACGGAGACCACAATGGGCTGGACTGATTTCACCCGTCGGCAATATGCCCGACGCGCAAGGCGGTATGCAAGCGATCTGACGGACCGGGAATGGGGATTGATCTCGCCTTGCCTGCCTGGACCGCGGCGGTTGGGCAGGCCGCGCAGCACCGATCTTCGCGAGGTCGTGAATGCGTTGCTTTACATCGCCACGACGGGGTGCCAGTGGCGGATGATGCCCAAGGATTTTCCGCCTTTTACAACTGTCCAGTCCTATTTCTACGAATGGCGAGCGACAGGGTTATGGGGTCGGATCAACCATCATCTTGTGATGGAGGCGCGCGAATTGGAAGGC…
C:L-GC	6-187	Set_ID28	1660-1661	1302	3	TAA	gene	AAAATGGATCTTGATCCTAA	CGATGTAACCTTTACTTACT	TCACCTGGAACTGAAGTTCATTACATTGTACGCTTGGCCTCTTCATGGGAGGTTGAGCAATGGCAAATGCGACTGGCCGGCCGACGGCACCATTGGTTTTGAGCGAGGCGGAGCGGGAATATCTAGAGCGACAGGTGCGTAAGCATCGGGTTGCTCGTTCCATGTCTGAGCGATGCCGGATCATTCTTCGCTGTGCCGACGGAATTGCGAGCAAGATCGTTGCGGGCGAACTCGGCGTGCATGAACATACGGTTGGCAAATGGCGACGGCGCTTTCTTAAAGACCGGCTCGATGGCCTGCTCGACGAAGTTCGCCCTGGCCGGCCCCGAACGATCGGCGATGATCAGATTGCTGCTGTGATCGAGCGCACGCTGCGTTCTACGCCAAGCGATGCGACCC…
ΔmucR1R2:H-GC	9-6	Set_ID8	517-518	159	4	GCGC	gene	GCCCTGCTGGCCGGCGGCGC	CACCCAGGCCTTCGCCAAGG	GGTAATCCTCCCCGTTTTAACGGGGTTTGACTGTAGAATTCACGCGGCCATTTTCAGTTTCTGGGCGGGTGTGACGCCGCCAATGCCCATGTTGGGGCGTTCATGATTGTAAGTCCAAAGCCACTCTGTGGCGATCTCCTGCACCTCCGTTATGCTGTCAAAAATATAGAGATCAAGCCATTCATGCCGAACGGTTCGATTGTAGCGTTCGACATAGGCGTTCTGTTGCGGCTTGCCTGGCTGAATGTAATTCAGGGCTATTCCCCGTGTTTCGGCCCATTCCATGAGCGTGCCGCTGACGTATTCCGGGCCGTTATCAACCCTGATCGCCAGCGGCTTGCCCCGCCATTCGATGATCTGGTTGAGACTGCGCACAACCCGTTCGGCGGGTAGCGAGAA…
ΔmucR1R2:H-GC	9-81	Set_ID8	692-693	334	4	CCTG	gene	TCTCGTCGGCCAAGGGCCTG	GACGTCTGGGACTCGTGGCC	GGTAATCCTCCCCGCGAATAAGGGGCTTCAAAAGTAGAATTTTCTCGGCAAGATGCTCGAGGAGATTTTGATGAAGAAGAGCCGATTTAGCGAAGCCCAGATCATGGCGGTATTGCGCCAGGCGGAGGGCGGGATGCCTGTTCCCGACCTGTGCCGCGAACATGGCATCAGCACCGCCTCGTTTTACAAGTGGCGTGCGAAGTATGGCGGGATGGACGCTTCCATGATGAGCCAGATGAAGGCGCTGGAAGAAGAGAACCGCCGCCTGAAACGGATGTATGCCGATTTGAGCATGCAAGCCGATCTGCTAAAGGAGGCTCTTGGAAAAAAATGACGCGGCCATCTCAGCGCCGGGAGCTGGCCGAGAAAGCAGTGGCGCAACGCGGTGTGAGTGTCGCG…
ΔmucR1R2:M-GC	5-3	Set_ID8	1588-1589	1230	4	TCTC	gene	TATATGCTGGGCTATGTCTC	GAACTCGCTGACCGGCCCGT	GGTAATCCTCCCCGCGAATAAGGGGCTTCAAAAGTAGAATTTTCTCGGCAAGATGCTCGAGGAGATTTTGATGAAGAAGAGCCGATTTAGCGAAGCCCAGATCATGGCGGTATTGCGCCAGGCGGAGGGCGGGATGCCTGTTCCCGACCTGTGCCGCGAACATGGCATCAGCACCGCCTCGTTTTACAAGTGGCGTGCGAAGTATGGCGGGATGGACGCTTCCATGATGAGCCAGATGAAGGCGCTGGAAGAAGAGAACCGCCGCCTGAAACGGATGTATGCCGATTTGAGCATGCAAGCCGATCTGCTAAAGGAGGCTCTTGGAAAAAAATGACGCGGCCATCTCAGCGCCGGGAGCTGGCCGAGAAAGCAGTGGCGCAACGCGGTGTGAGTGTCGCG…
ΔmucR1R2:M-GC	5-6	Set_ID8	871-872	513	4	GTGT	gene	TGGAAGAACGCCGGCCGTGT	CTTCAAGGATTCGGATAAGT	GGTAATCCTCCCCGTTTTAACGGGGTTTGACTGTAGAATTCACGCGGCCATTTTCAGTTTCTGGGCGGGTGTGACGCCGCCAATGCCCATGTTGGGGCGTTCATGATTGTAAGTCCAAAGCCACTCTGTGGCGATCTCCTGCACCTCCGTTATGCTGTCAAAAATATAGAGATCAAGCCATTCATGCCGAACGGTTCGATTGTAGCGTTCGACATAGGCGTTCTGTTGCGGCTTGCCTGGCTGAATGTAATTCAGGGCTATTCCCCGTGTTTCGGCCCATTCCATGAGCGTGCCGCTGACGTATTCCGGGCCGTTATCAACCCTGATCGCCAGCGGCTTGCCCCGCCATTCGATGATCTGGTTGAGACTGCGCACAACCCGTTCGGCGGGTAGCGAGAA…
ΔmucR1R2:M-GC	5-9	Set_ID8	692-693	334	4	CCTG	gene	TCTCGTCGGCCAAGGGCCTG	GATGTCTGGGATTCGTGGCC	GGTAATCCTCCCCGCGAATAAGGGGCTTCAAAAGTAGAATTTTCTCGGCAAGATGCTCGAGGAGATTTTGATGAAGAAGAGCCGATTTAGCGAAGCCCAGATCATGGCGGTATTGCGCCAGGCGGAGGGCGGGATGCCTGTTCCCGACCTGTGCCGCGAACATGGCATCAGCACCGCCTCGTTTTACAAGTGGCGTGCGAAGTATGGCGGGATGGACGCTTCCATGATGAGCCAGATGAAGGCGCTGGAAGAAGAGAACCGCCGCCTGAAACGGATGTATGCCGATTTGAGCATGCAAGCCGATCTGCTAAAGGAGGCTCTTGGAAAAAAATGACGCGGCCATCTCAGCGCCGGGAGCTGGCCGAGAAAGCAGTGGCGCAACGCGGTGTGAGTGTCGCG…
ΔmucR1R2:M-GC	5-12	Set_ID8	1603-1604	1245	4	CCGG	gene	GTCTCGAACTCGCTGACCGG	CCCGTATAAGCCGCTGAACA	GGTAATCCTCCCCGCGAATAAGGGGCTTCAAAAGTAGAATTTTCTCGGCAAGATGCTCGAGGAGATTTTGATGAAGAAGAGCCGATTTAGCGAAGCCCAGATCATGGCGGTATTGCGCCAGGCGGAGGGCGGGATGCCTGTTCCCGACCTGTGCCGCGAACATGGCATCAGCACCGCCTCGTTTTACAAGTGGCGTGCGAAGTATGGCGGGATGGACGCTTCCATGATGAGCCAGATGAAGGCGCTGGAAGAAGAGAACCGCCGCCTGAAACGGATGTATGCCGATTTGAGCATGCAAGCCGATCTGCTAAAGGAGGCTCTTGGAAAAAAATGACGCGGCCATCTCAGCGCCGGGAGCTGGCCGAGAAAGCAGTGGCGCAACGCGGTGTGAGTGTCGCG…
ΔmucR1R2:M-GC	5-27	Set_ID8	1588-1589	1230	4	TCTC	gene	TATATGCTGGGCTATGTCTC	GAACTCGCTGACCGGCCCGT	GGTAATCCTCCCCGCGAATAAGGGGCTTCAAAAGTAGAATTTTCTCGGCAAGATGCTCGAGGAGATTTTGATGAAGAAGAGCCGATTTAGCGAAGCCCAGATCATGGCGGTATTGCGCCAGGCGGAGGGCGGGATGCCTGTTCCCGACCTGTGCCGCGAACATGGCATCAGCACCGCCTCGTTTTACAAGTGGCGTGCGAAGTATGGCGGGATGGACGCTTCCATGATGAGCCAGATGAAGGCGCTGGAAGAAGAGAACCGCCGCCTGAAACGGATGTATGCCGATTTGAGCATGCAAGCCGATCTGCTAAAGGAGGCTCTTGGAAAAAAATGACGCGGCCATCTCAGCGCCGGGAGCTGGCCGAGAAAGCAGTGGCGCAACGCGGTGTGAGTGTCGCG…
ΔmucR1R2:M-GC	5-32	Set_ID8	1588-1589	1230	4	TCTC	gene	TATATGCTGGGCTATGTCTC	GAACTCGCTGACCGGCCCGT	GGTAATCCTCCCCGCGAATAAGGGGCTTCAAAAGTAGAATTTTCTCGGCAAGATGCTCGAGGAGATTTTGATGAAGAAGAGCCGATTTAGCGAAGCCCAGATCATGGCGGTATTGCGCCAGGCGGAGGGCGGGATGCCTGTTCCCGACCTGTGCCGCGAACATGGCATCAGCACCGCCTCGTTTTACAAGTGGCGTGCGAAGTATGGCGGGATGGACGCTTCCATGATGAGCCAGATGAAGGCGCTGGAAGAAGAGAACCGCCGCCTGAAACGGATGTATGCCGATTTGAGCATGCAAGCCGATCTGCTAAAGGAGGCTCTTGGAAAAAAATGACGCGGCCATCTCAGCGCCGGGAGCTGGCCGAGAAAGCAGTGGCGCAACGCGGTGTGAGTGTCGCG…
ΔmucR1R2:M-GC	5-42	Set_ID12	559-560	201	3	TAA	gene	ACCAACCAGAAGCCGTATAA	GGAAACCTATGGCATCTCGC	GAGCCTGACTCGAAAAGGTCTCAACAATATCCGTACCTTGCCAAGCGTCGTGTCAGGACCCGGATGTGGGCGATAGTGATCCAAGCCTCGGCTGATGCGATGGACTTCTCCCAATCCTTAGCCAATCGTCGGCATCTGCCAAGCCATGCGAAGGTGCGCTCCACGACCCAGCGCCGCGGCAGAACTTCGAAGCCCTTGGCCTTGTCGGTCCGCTTGACGATCTGGAGAGTGAAGGCAGCGATCTTTTGGAGTGCGCCCTTCAGCTTCGGTCCGGCATAACCACCGTCGGCGAAGATATGTCTCAGCCACGGCCAGCGCTTGAGAATGGTTTTGAGGACGGCAGGTGCGCCGTCGCGATCTTGGATATCGGCGCTGTGAACCCTGAGGCCGACCATCAAC…
ΔmucR1R2:M-GC	5-55	Set_ID8	683-684	325	4	GGCC	gene	TCAAGAACATCTCGTCGGCC	AAGGGCCTGGATGTCTGGGA	GGTAATCCTCCCCGCGAATAAGGGGCTTCAAAAGTAGAATTTTCTCGGCAAGATGCTCGAGGAGATTTTGATGAAGAAGAGCCGATTTAGCGAAGCCCAGATCATGGCGGTATTGCGCCAGGCGGAGGGCGGGATGCCTGTTCCCGACCTGTGCCGCGAACATGGCATCAGCACCGCCTCGTTTTACAAGTGGCGTGCGAAGTATGGCGGGATGGACGCTTCCATGATGAGCCAGATGAAGGCGCTGGAAGAAGAGAACCGCCGCCTGAAACGGATGTATGCCGATTTGAGCATGCAAGCCGATCTGCTAAAGGAGGCTCTTGGAAAAAAATGACGCGGCCATCTCAGCGCCGGGAGCTGGCCGAGAAAGCAGTGGCGCAACGCGGTGTGAGTGTCGCG…
ΔmucR1R2:M-GC	5-57	Set_ID8	683-684	325	4	GGCC	gene	TCAAGAACATCTCGTCGGCC	AAGGGCCTGGATGTCTGGGA	GGTAATCCTCCCCGCGAATAAGGGGCTTCAAAAGTAGAATTTTCTCGGCAAGATGCTCGAGGAGATTTTGATGAAGAAGAGCCGATTTAGCGAAGCCCAGATCATGGCGGTATTGCGCCAGGCGGAGGGCGGGATGCCTGTTCCCGACCTGTGCCGCGAACATGGCATCAGCACCGCCTCGTTTTACAAGTGGCGTGCGAAGTATGGCGGGATGGACGCTTCCATGATGAGCCAGATGAAGGCGCTGGAAGAAGAGAACCGCCGCCTGAAACGGATGTATGCCGATTTGAGCATGCAAGCCGATCTGCTAAAGGAGGCTCTTGGAAAAAAATGACGCGGCCATCTCAGCGCCGGGAGCTGGCCGAGAAAGCAGTGGCGCAACGCGGTGTGAGTGTCGCG…
ΔmucR1R2:M-GC	5-62	Set_ID8	683-684	325	4	GGCC	gene	TCAAGAACATCTCGTCGGCC	AAGGGCCTGGATGTCTGGGA	GGTAATCCTCCCCGCGAATAAGGGGCTTCAAAAGTAGAATTTTCTCGGCAAGATGCTCGAGGAGATTTTGATGAAGAAGAGCCGATTTAGCGAAGCCCAGATCATGGCGGTATTGCGCCAGGCGGAGGGCGGGATGCCTGTTCCCGACCTGTGCCGCGAACATGGCATCAGCACCGCCTCGTTTTACAAGTGGCGTGCGAAGTATGGCGGGATGGACGCTTCCATGATGAGCCAGATGAAGGCGCTGGAAGAAGAGAACCGCCGCCTGAAACGGATGTATGCCGATTTGAGCATGCAAGCCGATCTGCTAAAGGAGGCTCTTGGAAAAAAATGACGCGGCCATCTCAGCGCCGGGAGCTGGCCGAGAAAGCAGTGGCGCAACGCGGTGTGAGTGTCGCG…
ΔmucR1R2:M-GC	5-64	Set_ID8	683-684	325	4	GGCC	gene	TCAAGAACATCTCGTCGGCC	AAGGGCCTGGATGTCTGGGA	GGTAATCCTCCCCGCGAATAAGGGGCTTCAAAAGTAGAATTTTCTCGGCAAGATGCTCGAGGAGATTTTGATGAAGAAGAGCCGATTTAGCGAAGCCCAGATCATGGCGGTATTGCGCCAGGCGGAGGGCGGGATGCCTGTTCCCGACCTGTGCCGCGAACATGGCATCAGCACCGCCTCGTTTTACAAGTGGCGTGCGAAGTATGGCGGGATGGACGCTTCCATGATGAGCCAGATGAAGGCGCTGGAAGAAGAGAACCGCCGCCTGAAACGGATGTATGCCGATTTGAGCATGCAAGCCGATCTGCTAAAGGAGGCTCTTGGAAAAAAATGACGCGGCCATCTCAGCGCCGGGAGCTGGCCGAGAAAGCAGTGGCGCAACGCGGTGTGAGTGTCGCG…
ΔmucR1R2:M-GC	5-72	Set_ID20	740-741	382	8	CCGTCGCC	gene	ACGCCGATGGCACCGTCGCC	AACTATCGTGGCTATCATAT	GGCCTTTATCAACCAAAGACAGCGACTGCTGATTTGACGATGATCCCACCATCCGGACTTCTGCGCATTTGACGGCCGGTAGCAGCGCGAAAGACTTGCAGCAATTGCAGCGCCGGCGGCACCCGTGACCACAGGGTTTTCATGCGTTCCCTGCCATTTCGGCTTTTCCGCACTGCCTGGCCCGTAACAATGCGCTGTGACCAGCGGAAGCCGATCTCGTGGAAATACAAGTCGGCATGCTGCGGGCTGATATGATGAAAGACGCCGGCAATTGTGCGGCGGACGCGGGAATTGAAACCTTCGACCGAATTGACATGGACGGCGTCGCGAACGTATTCGCGGCTGGAATGCTTCACGGTGTCATGCCTGGCATAGTTCTCGCCAAGGGCTATGAACGCT…
ΔmucR1R2:M-GC	5-74	Set_ID20	605-606	247	8	TGCTGCAG	gene	CCCGTCATGATATGCTGCAG	ATCCCGGAACAGCAGAAGAA	GGCCTTTATCAACCAAAGACAGCAATAGGCTTGCTATCCAAGGGTTACCATGCGATTCTTCGGGCATGATCCGAGGGAGATGAGAATGTCGGAAACGATGCTTGCAGCGCTTACCAACATTCGGACCGCGGAAGATATGATCGTGGCCTTTCGCGATGAGGAGCAGTGTCGGAGGTTGCTGGAAAGCATGGTGTGGCCGGCTGGGAGAGTTTGCCCTGCCTGTGGTTACAAACGTTCGATCGCGATAGCCGGGCGCGATACCGGCAAGCGGCGTGCGCGTCCGGGTCTCTATCAATGCTCCAGCGGCGATTGCCGGTTCCAGTTCACGGTGACGACCCACACGCCTCTGCATTCCACAAAGCTTCCTTTGCGTGTCTGGCTGAAGGGCATGTGGCTGAT…
ΔmucR1R2:M-GC	5-89	Set_ID8	1558-1559	1200	4	CGTC	gene	ACCATCGATGGCATCTCGTC	GAACGATATCTATATGCTGG	GGTAATCCTCCCCGCGAATAAGGGGCTTCAAAAGTAGAATTTTCTCGGCAAGATGCTCGAGGAGATTTTGATGAAGAAGAGCCGATTTAGCGAAGCCCAGATCATGGCGGTATTGCGCCAGGCGGAGGGCGGGATGCCTGTTCCCGACCTGTGCCGCGAACATGGCATCAGCACCGCCTCGTTTTACAAGTGGCGTGCGAAGTATGGCGGGATGGACGCTTCCATGATGAGCCAGATGAAGGCGCTGGAAGAAGAGAACCGCCGCCTGAAACGGATGTATGCCGATTTGAGCATGCAAGCCGATCTGCTAAAGGAGGCTCTTGGAAAAAAATGACGCGGCCATCTCAGCGCCGGGAGCTGGCCGAGAAAGCAGTGGCGCAACGCGGTGTGAGTGTCGCG…
ΔmucR1R2:M-GC	5-M4	Set_ID12	637-638	279	3	TCA	gene	CAGAAGAACGAAAAGTATCA	GGTCCCGGAATTCGATTCGT	GAGCCTGACTCGAAAAGGTCTCAACAATATCCGTACCTTGCCAAGCGTCGTGTCAGGACCCGGATGTGGGCGATAGTGATCCAAGCCTCGGCTGATGCGATGGACTTCTCCCAATCCTTAGCCAATCGTCGGCATCTGCCAAGCCATGCGAAGGTGCGCTCCACGACCCAGCGCCGCGGCAGAACTTCGAAGCCCTTGGCCTTGTCGGTCCGCTTGACGATCTGGAGAGTGAAGGCAGCGATCTTTTGGAGTGCGCCCTTCAGCTTCGGTCCGGCATAACCACCGTCGGCGAAGATATGTCTCAGCCACGGCCAGCGCTTGAGAATGGTTTTGAGGACGGCAGGTGCGCCGTCGCGATCTTGGATATCGGCGCTGTGAACCCTGAGGCCGACCATCAAC…
ΔmucR1R2:M-GC	5-M26	Set_ID8	1504-1505	1146	4	AGTG	gene	TTCAAGATGAACGGCAAGTG	GTATCTGTTCACCGATTCGC	GGTAATCCTCCCCGCGAATAAGGGGCTTCAAAAGTAGAATTTTCTCGGCAAGATGCTCGAGGAGATTTTGATGAAGAAGAGCCGATTTAGCGAAGCCCAGATCATGGCGGTATTGCGCCAGGCGGAGGGCGGGATGCCTGTTCCCGACCTGTGCCGCGAACATGGCATCAGCACCGCCTCGTTTTACAAGTGGCGTGCGAAGTATGGCGGGATGGACGCTTCCATGATGAGCCAGATGAAGGCGCTGGAAGAAGAGAACCGCCGCCTGAAACGGATGTATGCCGATTTGAGCATGCAAGCCGATCTGCTAAAGGAGGCTCTTGGAAAAAAATGACGCGGCCATCTCAGCGCCGGGAGCTGGCCGAGAAAGCAGTGGCGCAACGCGGTGTGAGTGTCGCG…
ΔmucR1R2:L-GC	3-9	Set_ID12	1450-1451	1092	3	TAA	gene	AAACCGCTGATTGCATCTAA	CACAGTAACAGATGAAATTG	GAGCCTGACTCGAAAAGGTCTCAACAATATCCGTACCTTGCCAAGCGTCGTGTCAGGACCCGGATGTGGGCGATAGTGATCCAAGCCTCGGCTGATGCGATGGACTTCTCCCAATCCTTAGCCAATCGTCGGCATCTGCCAAGCCATGCGAAGGTGCGCTCCACGACCCAGCGCCGCGGCAGAACTTCGAAGCCCTTGGCCTTGTCGGTCCGCTTGACGATCTGGAGAGTGAAGGCAGCGATCTTTTGGAGTGCGCCCTTCAGCTTCGGTCCGGCATAACCACCGTCGGCGAAGATATGTCTCAGCCACGGCCAGCGCTTGAGAATGGTTTTGAGGACGGCAGGTGCGCCGTCGCGATCTTGGATATCGGCGCTGTGAACCCTGAGGCCGACCATCAAC…
ΔmucR1R2:L-GC	3-11	Set_ID12	1450-1451	1092	3	TAA	gene	AAACCGCTGATTGCATCTAA	CACAGTAACAGATGAAATTG	GAGCCTGACTCGAAAAGGTCTCAACAATATCCGTACCTTGCCAAGCGTCGTGTCAGGACCCGGATGTGGGCGATAGTGATCCAAGCCTCGGCTGATGCGATGGACTTCTCCCAATCCTTAGCCAATCGTCGGCATCTGCCAAGCCATGCGAAGGTGCGCTCCACGACCCAGCGCCGCGGCAGAACTTCGAAGCCCTTGGCCTTGTCGGTCCGCTTGACGATCTGGAGAGTGAAGGCAGCGATCTTTTGGAGTGCGCCCTTCAGCTTCGGTCCGGCATAACCACCGTCGGCGAAGATATGTCTCAGCCACGGCCAGCGCTTGAGAATGGTTTTGAGGACGGCAGGTGCGCCGTCGCGATCTTGGATATCGGCGCTGTGAACCCTGAGGCCGACCATCAAC…
ΔmucR1R2:L-GC	3-13	Set_ID8	1584-1585	1226	4	TATG	gene	TATTTACATGCTTGGTTATG	TTTCTAATTCTTTAACTGGC	GGTAATCCTCCCCGCGAATAAGGGGCTTCAAAAGTAGAATTTTCTCGGCAAGATGCTCGAGGAGATTTTGATGAAGAAGAGCCGATTTAGCGAAGCCCAGATCATGGCGGTATTGCGCCAGGCGGAGGGCGGGATGCCTGTTCCCGACCTGTGCCGCGAACATGGCATCAGCACCGCCTCGTTTTACAAGTGGCGTGCGAAGTATGGCGGGATGGACGCTTCCATGATGAGCCAGATGAAGGCGCTGGAAGAAGAGAACCGCCGCCTGAAACGGATGTATGCCGATTTGAGCATGCAAGCCGATCTGCTAAAGGAGGCTCTTGGAAAAAAATGACGCGGCCATCTCAGCGCCGGGAGCTGGCCGAGAAAGCAGTGGCGCAACGCGGTGTGAGTGTCGCG…
ΔmucR1R2:L-GC	3-44	Set_ID7	1446-1447	1088	8	GATTGCAT	gene	GATGAAACCGCTGATTGCAT	CTAACACAGTAACAGATGAA	GTAACCGCCCGATTGTGACCGCCTGCCGGATTGGGCGTTGATGGCCTAAGACACGTGTTTAACGACGTCGTTAGGGACGTGTCTTAGGCGAGTGTTACGATGCGCGTGGAAATTCTTGGGCAGGAACGGCGGCGGCGATGGCGCGACGAAGAAAAGCGCGAGATCGTCATGTCGGTTGGGGTTTCGGGAGCCACGGTGACGGAGGTGGCTCATCGGCACCACGTGACGCGGCAGCAGATTTACACCTGGCGCAGCGAGCTGAAGAAGAAGGGATTGTTGTCGCCATCCACCAATGCGGTGTTTATTCCCGTCGACATGAGTGGCGTGCAGACCGAGCAATATGGCGATCAACCGGACCGATCTGGGATGATCGAGTTGCGATTGCCCCGCGGTCGCAGC…
ΔmucR1R2:L-GC	3-93	Set_ID8	946-947	588	4	CAGC	gene	CAAGAATGGTCAGGTTCAGC	CACATTTACATCTGACGGAA	GGTAATCCTCCCCGCGAATAAGGGGCTTCAAAAGTAGAATTTTCTCGGCAAGATGCTCGAGGAGATTTTGATGAAGAAGAGCCGATTTAGCGAAGCCCAGATCATGGCGGTATTGCGCCAGGCGGAGGGCGGGATGCCTGTTCCCGACCTGTGCCGCGAACATGGCATCAGCACCGCCTCGTTTTACAAGTGGCGTGCGAAGTATGGCGGGATGGACGCTTCCATGATGAGCCAGATGAAGGCGCTGGAAGAAGAGAACCGCCGCCTGAAACGGATGTATGCCGATTTGAGCATGCAAGCCGATCTGCTAAAGGAGGCTCTTGGAAAAAAATGACGCGGCCATCTCAGCGCCGGGAGCTGGCCGAGAAAGCAGTGGCGCAACGCGGTGTGAGTGTCGCG…
ΔmucR1R2:L-GC	3-L6	Set_ID8	1504-1505	1146	4	AATG	gene	TTTAAAATGAACGGCAAATG	GTACCTGTTCACTGACTCCC	GGTAATCCTCCCCGCGAATAAGGGGCTTCAAAAGTAGAATTTTCTCGGCAAGATGCTCGAGGAGATTTTGATGAAGAAGAGCCGATTTAGCGAAGCCCAGATCATGGCGGTATTGCGCCAGGCGGAGGGCGGGATGCCTGTTCCCGACCTGTGCCGCGAACATGGCATCAGCACCGCCTCGTTTTACAAGTGGCGTGCGAAGTATGGCGGGATGGACGCTTCCATGATGAGCCAGATGAAGGCGCTGGAAGAAGAGAACCGCCGCCTGAAACGGATGTATGCCGATTTGAGCATGCAAGCCGATCTGCTAAAGGAGGCTCTTGGAAAAAAATGACGCGGCCATCTCAGCGCCGGGAGCTGGCCGAGAAAGCAGTGGCGCAACGCGGTGTGAGTGTCGCG…
A:H-GC	8-14	Set_ID8	484-485	126	4	TCCT	gene	GCCAAGCAGGCCACCGTCCT	GACCTTCACCACCGCCCTGC	GGTAATCCTCCCCGCGAATAAGGGGCTTCAAAAGTAGAATTTTCTCGGCAAGATGCTCGAGGAGATTTTGATGAAGAAGAGCCGATTTAGCGAAGCCCAGATCATGGCGGTATTGCGCCAGGCGGAGGGCGGGATGCCTGTTCCCGACCTGTGCCGCGAACATGGCATCAGCACCGCCTCGTTTTACAAGTGGCGTGCGAAGTATGGCGGGATGGACGCTTCCATGATGAGCCAGATGAAGGCGCTGGAAGAAGAGAACCGCCGCCTGAAACGGATGTATGCCGATTTGAGCATGCAAGCCGATCTGCTAAAGGAGGCTCTTGGAAAAAAATGACGCGGCCATCTCAGCGCCGGGAGCTGGCCGAGAAAGCAGTGGCGCAACGCGGTGTGAGTGTCGCG…
A:H-GC	8-20	Set_ID16	417-418	59	3	TAA	promoter	TGGAAGAAGCAGACCGCTAA	CACAGTACATAAAAAAGGAG	TACCAACGAGCGCCGTTTCCGACTCTCAGGGATTCCCACGGGGCTTCGAATCTGAATCCATGCAGCAAACGGGAGGTTTGCGATGGGTTCAGCAATTTTGTTGCGTGATGATTTCGATGGGCGTGCTCTTCGACAGCTCGCACGGCAAACGAAGGATGCCAACCAGGCGCGGCGGTTGCTGGCGCTCGCCGAGATTTATGACGGCGGCTCGCGCTCGGATGCGGCACGGATCGGCAGCGTGACGCTGCAGATCGTCCGTGACTGGGTGCTGCGGTTCAATGCGCGCGGCCCCGACGGGCTGGTGAACGGCAAAGCACCCGGCGGCCGAGCGAAGCTGAACGTCGCTCAGCGCCATGCGCTGGCGAAGATCGTCGAAAGCGGCCCGATCCCTGCGATCCA…
A:H-GC	8-24	Set_ID16	417-418	59	3	TAA	promoter	TGGAAGAAGCAGACCGCTAA	CACAGTACATAAAAAAGGAG	TACCAACGAGCGCCGTTTCCGACTCTCAGGGATTCCCACGGGGCTTCGAATCTGAATCCATGCAGCAAACGGGAGGTTTGCGATGGGTTCAGCAATTTTGTTGCGTGATGATTTCGATGGGCGTGCTCTTCGACAGCTCGCACGGCAAACGAAGGATGCCAACCAGGCGCGGCGGTTGCTGGCGCTCGCCGAGATTTATGACGGCGGCTCGCGCTCGGATGCGGCACGGATCGGCAGCGTGACGCTGCAGATCGTCCGTGACTGGGTGCTGCGGTTCAATGCGCGCGGCCCCGACGGGCTGGTGAACGGCAAAGCACCCGGCGGCCGAGCGAAGCTGAACGTCGCTCAGCGCCATGCGCTGGCGAAGATCGTCGAAAGCGGCCCGATCCCTGCGATCCA…
A:H-GC	8-33	Set_ID8	560-561	202	4	CAAG	gene	CCAACCAGAAGCCGTACAAG	GAGACCTACGGCATCTCGCA	GGTAATCCTCCCCGTTTTAACGGGGTTTGACTGTAGAATTCACGCGGCCATTTTCAGTTTCTGGGCGGGTGTGACGCCGCCAATGCCCATGTTGGGGCGTTCATGATTGTAAGTCCAAAGCCACTCTGTGGCGATCTCCTGCACCTCCGTTATGCTGTCAAAAATATAGAGATCAAGCCATTCATGCCGAACGGTTCGATTGTAGCGTTCGACATAGGCGTTCTGTTGCGGCTTGCCTGGCTGAATGTAATTCAGGGCTATTCCCCGTGTTTCGGCCCATTCCATGAGCGTGCCGCTGACGTATTCCGGGCCGTTATCAACCCTGATCGCCAGCGGCTTGCCCCGCCATTCGATGATCTGGTTGAGACTGCGCACAACCCGTTCGGCGGGTAGCGAGAA…
A:H-GC	8-68	Set_ID16	417-418	59	3	TAA	promoter	TGGAAGAAGCAGACCGCTAA	CACAGTACATAAAAAAGGAG	TACCAACGAGCGCCGTTTCCGACTCTCAGGGATTCCCACGGGGCTTCGAATCTGAATCCATGCAGCAAACGGGAGGTTTGCGATGGGTTCAGCAATTTTGTTGCGTGATGATTTCGATGGGCGTGCTCTTCGACAGCTCGCACGGCAAACGAAGGATGCCAACCAGGCGCGGCGGTTGCTGGCGCTCGCCGAGATTTATGACGGCGGCTCGCGCTCGGATGCGGCACGGATCGGCAGCGTGACGCTGCAGATCGTCCGTGACTGGGTGCTGCGGTTCAATGCGCGCGGCCCCGACGGGCTGGTGAACGGCAAAGCACCCGGCGGCCGAGCGAAGCTGAACGTCGCTCAGCGCCATGCGCTGGCGAAGATCGTCGAAAGCGGCCCGATCCCTGCGATCCA…
A:H-GC	8-69	Set_ID16	417-418	59	3	TAA	promoter	TGGAAGAAGCAGACCGCTAA	CACAGTACATAAAAAAGGAG	TACCAACGAGCGCCGTTTCCGACTCTCAGGGATTCCCACGGGGCTTCGAATCTGAATCCATGCAGCAAACGGGAGGTTTGCGATGGGTTCAGCAATTTTGTTGCGTGATGATTTCGATGGGCGTGCTCTTCGACAGCTCGCACGGCAAACGAAGGATGCCAACCAGGCGCGGCGGTTGCTGGCGCTCGCCGAGATTTATGACGGCGGCTCGCGCTCGGATGCGGCACGGATCGGCAGCGTGACGCTGCAGATCGTCCGTGACTGGGTGCTGCGGTTCAATGCGCGCGGCCCCGACGGGCTGGTGAACGGCAAAGCACCCGGCGGCCGAGCGAAGCTGAACGTCGCTCAGCGCCATGCGCTGGCGAAGATCGTCGAAAGCGGCCCGATCCCTGCGATCCA…
A:H-GC	8-70	Set_ID16	417-418	59	3	TAA	promoter	TGGAAGAAGCAGACCGCTAA	CACAGTACATAAAAAAGGAG	TACCAACGAGCGCCGTTTCCGACTCTCAGGGATTCCCACGGGGCTTCGAATCTGAATCCATGCAGCAAACGGGAGGTTTGCGATGGGTTCAGCAATTTTGTTGCGTGATGATTTCGATGGGCGTGCTCTTCGACAGCTCGCACGGCAAACGAAGGATGCCAACCAGGCGCGGCGGTTGCTGGCGCTCGCCGAGATTTATGACGGCGGCTCGCGCTCGGATGCGGCACGGATCGGCAGCGTGACGCTGCAGATCGTCCGTGACTGGGTGCTGCGGTTCAATGCGCGCGGCCCCGACGGGCTGGTGAACGGCAAAGCACCCGGCGGCCGAGCGAAGCTGAACGTCGCTCAGCGCCATGCGCTGGCGAAGATCGTCGAAAGCGGCCCGATCCCTGCGATCCA…
A:H-GC	8-81	Set_ID16	417-418	59	3	TAA	promoter	TGGAAGAAGCAGACCGCTAA	CACAGTACATAAAAAAGGAG	TACCAACGAGCGCCGTTTCCGACTCTCAGGGATTCCCACGGGGCTTCGAATCTGAATCCATGCAGCAAACGGGAGGTTTGCGATGGGTTCAGCAATTTTGTTGCGTGATGATTTCGATGGGCGTGCTCTTCGACAGCTCGCACGGCAAACGAAGGATGCCAACCAGGCGCGGCGGTTGCTGGCGCTCGCCGAGATTTATGACGGCGGCTCGCGCTCGGATGCGGCACGGATCGGCAGCGTGACGCTGCAGATCGTCCGTGACTGGGTGCTGCGGTTCAATGCGCGCGGCCCCGACGGGCTGGTGAACGGCAAAGCACCCGGCGGCCGAGCGAAGCTGAACGTCGCTCAGCGCCATGCGCTGGCGAAGATCGTCGAAAGCGGCCCGATCCCTGCGATCCA…
A:H-GC	8-83	Set_ID16	417-418	59	3	TAA	promoter	TGGAAGAAGCAGACCGCTAA	CACAGTACATAAAAAAGGAG	TACCAACGAGCGCCGTTTCCGACTCTCAGGGATTCCCACGGGGCTTCGAATCTGAATCCATGCAGCAAACGGGAGGTTTGCGATGGGTTCAGCAATTTTGTTGCGTGATGATTTCGATGGGCGTGCTCTTCGACAGCTCGCACGGCAAACGAAGGATGCCAACCAGGCGCGGCGGTTGCTGGCGCTCGCCGAGATTTATGACGGCGGCTCGCGCTCGGATGCGGCACGGATCGGCAGCGTGACGCTGCAGATCGTCCGTGACTGGGTGCTGCGGTTCAATGCGCGCGGCCCCGACGGGCTGGTGAACGGCAAAGCACCCGGCGGCCGAGCGAAGCTGAACGTCGCTCAGCGCCATGCGCTGGCGAAGATCGTCGAAAGCGGCCCGATCCCTGCGATCCA…
A:H-GC	8-84	Set_ID16	856-857	498	3	GAA	gene	ACCTCGATCGACTCGTGGAA	GAACGCCGGCCGCGTCTTCA	TACCAACGAGCGGTGATCATGACCGATGCGCCCATTCGCGGAGTCCGATGGACATGATCTTCCACGGCTGGTCGACGAGCTTGTTCCACGCGGCGCAGCAATGGGCGACGATGTCGTCGTAGTCTTTGAAGATGCGGTTCGAGAGCCAGTTGTCGCGCAGGAACTGCCAGACGTTTTCCACGGGGTTCAGTTCCGGCGAACGAGGCGGCAGGAACATCAGGGTGATGTTGTCCGGCACTTTGAGCTTCGGCGTGACGTGCCATCCGGCCTGATCGAGGATGAGCACGGCATGCGCTCCCTCATCGACGGCCTGGCTGATCTCGGCGAGATGCTGCTGCATGGCTTCGGTATCACAATAGGGCAGGACAAGGCCCGCACCCTTTCCCTTCCGCGGGCAGA…
A:M-GC	7-1	Set_ID12	922-923	564	3	TCA	gene	GATTCGATCCTGAAGGATCA	GACCCAGGAATGGTCGGGCT	GAGCCTGACTCGAAAAGGTCTCAACAATATCCGTACCTTGCCAAGCGTCGTGTCAGGACCCGGATGTGGGCGATAGTGATCCAAGCCTCGGCTGATGCGATGGACTTCTCCCAATCCTTAGCCAATCGTCGGCATCTGCCAAGCCATGCGAAGGTGCGCTCCACGACCCAGCGCCGCGGCAGAACTTCGAAGCCCTTGGCCTTGTCGGTCCGCTTGACGATCTGGAGAGTGAAGGCAGCGATCTTTTGGAGTGCGCCCTTCAGCTTCGGTCCGGCATAACCACCGTCGGCGAAGATATGTCTCAGCCACGGCCAGCGCTTGAGAATGGTTTTGAGGACGGCAGGTGCGCCGTCGCGATCTTGGATATCGGCGCTGTGAACCCTGAGGCCGACCATCAAC…
A:M-GC	7-3	Set_ID12	559-560	201	3	TAA	gene	ACCAACCAGAAGCCGTATAA	GGAAACCTATGGCATCTCGC	GAGCCTGACTCGAAAAGGTCTCAACAATATCCGTACCTTGCCAAGCGTCGTGTCAGGACCCGGATGTGGGCGATAGTGATCCAAGCCTCGGCTGATGCGATGGACTTCTCCCAATCCTTAGCCAATCGTCGGCATCTGCCAAGCCATGCGAAGGTGCGCTCCACGACCCAGCGCCGCGGCAGAACTTCGAAGCCCTTGGCCTTGTCGGTCCGCTTGACGATCTGGAGAGTGAAGGCAGCGATCTTTTGGAGTGCGCCCTTCAGCTTCGGTCCGGCATAACCACCGTCGGCGAAGATATGTCTCAGCCACGGCCAGCGCTTGAGAATGGTTTTGAGGACGGCAGGTGCGCCGTCGCGATCTTGGATATCGGCGCTGTGAACCCTGAGGCCGACCATCAAC…
A:M-GC	7-4	Set_ID12	1321-1322	963	3	TCA	gene	TCGACCTCGTTCTTCCGTCA	GGAATCGCAGAAGCTGCTGC	GAGCCTGACCGAAAAAGAGTTGAGTGAAATCAGCCAGTTGTGATTCTGTTTGTTTGCTTAGGACGAACGGAGACCACAATGGGCTGGACTGATTTCACCCGTCGGCAATATGCCCGACGCGCAAGGCGGTATGCAAGCGATCTGACGGACCGGGAATGGGGATTGATCTCGCCTTGCCTGCCTGGACCGCGGCGGTTGGGCAGGCCGCGCAGCACCGATCTTCGCGAGGTCGTGAATGCGTTGCTTTACATCGCCACGACGGGGTGCCAGTGGCGGATGATGCCCAAGGATTTTCCGCCTTTTACAACTGTCCAGTCCTATTTCTACGAATGGCGAGCGACAGGGTTATGGGGTCGGATCAACCATCATCTTGTGATGGAGGCGCGCGAATTGGAAGGC…
A:M-GC	7-10	Set_ID12	1207-1208	849	3	TAA	gene	CCGCATTATGTCGAAGATAA	GGGCCATAAGTATCTGGTCT	GAGCCTGACTCGAAAAGGTCTCAACAATATCCGTACCTTGCCAAGCGTCGTGTCAGGACCCGGATGTGGGCGATAGTGATCCAAGCCTCGGCTGATGCGATGGACTTCTCCCAATCCTTAGCCAATCGTCGGCATCTGCCAAGCCATGCGAAGGTGCGCTCCACGACCCAGCGCCGCGGCAGAACTTCGAAGCCCTTGGCCTTGTCGGTCCGCTTGACGATCTGGAGAGTGAAGGCAGCGATCTTTTGGAGTGCGCCCTTCAGCTTCGGTCCGGCATAACCACCGTCGGCGAAGATATGTCTCAGCCACGGCCAGCGCTTGAGAATGGTTTTGAGGACGGCAGGTGCGCCGTCGCGATCTTGGATATCGGCGCTGTGAACCCTGAGGCCGACCATCAAC…
A:M-GC	7-13	Set_ID12	1207-1208	849	3	TAA	gene	CCGCATTATGTCGAAGATAA	GGGCCATAAGTATCTGGTCT	GAGCCTGACCGAAAAAGAGTTGAGTGAAATCAGCCAGTTGTGATTCTGTTTGTTTGCTTAGGACGAACGGAGACCACAATGGGCTGGACTGATTTCACCCGTCGGCAATATGCCCGACGCGCAAGGCGGTATGCAAGCGATCTGACGGACCGGGAATGGGGATTGATCTCGCCTTGCCTGCCTGGACCGCGGCGGTTGGGCAGGCCGCGCAGCACCGATCTTCGCGAGGTCGTGAATGCGTTGCTTTACATCGCCACGACGGGGTGCCAGTGGCGGATGATGCCCAAGGATTTTCCGCCTTTTACAACTGTCCAGTCCTATTTCTACGAATGGCGAGCGACAGGGTTATGGGGTCGGATCAACCATCATCTTGTGATGGAGGCGCGCGAATTGGAAGGC…
A:M-GC	7-14	Set_ID12	637-638	279	3	TCA	gene	CAGAAGAACGAAAAGTATCA	GGTCCCGGAATTCGATTCGT	GAGCCTGACCGAAAAAGAGTTGAGTGAAATCAGCCAGTTGTGATTCTGTTTGTTTGCTTAGGACGAACGGAGACCACAATGGGCTGGACTGATTTCACCCGTCGGCAATATGCCCGACGCGCAAGGCGGTATGCAAGCGATCTGACGGACCGGGAATGGGGATTGATCTCGCCTTGCCTGCCTGGACCGCGGCGGTTGGGCAGGCCGCGCAGCACCGATCTTCGCGAGGTCGTGAATGCGTTGCTTTACATCGCCACGACGGGGTGCCAGTGGCGGATGATGCCCAAGGATTTTCCGCCTTTTACAACTGTCCAGTCCTATTTCTACGAATGGCGAGCGACAGGGTTATGGGGTCGGATCAACCATCATCTTGTGATGGAGGCGCGCGAATTGGAAGGC…
A:M-GC	7-15	Set_ID12	1207-1208	849	3	TAA	gene	CCGCATTATGTCGAAGATAA	GGGCCATAAGTATCTGGTCT	GAGCCTGACCGAAAAAGAGTTGAGTGAAATCAGCCAGTTGTGATTCTGTTTGTTTGCTTAGGACGAACGGAGACCACAATGGGCTGGACTGATTTCACCCGTCGGCAATATGCCCGACGCGCAAGGCGGTATGCAAGCGATCTGACGGACCGGGAATGGGGATTGATCTCGCCTTGCCTGCCTGGACCGCGGCGGTTGGGCAGGCCGCGCAGCACCGATCTTCGCGAGGTCGTGAATGCGTTGCTTTACATCGCCACGACGGGGTGCCAGTGGCGGATGATGCCCAAGGATTTTCCGCCTTTTACAACTGTCCAGTCCTATTTCTACGAATGGCGAGCGACAGGGTTATGGGGTCGGATCAACCATCATCTTGTGATGGAGGCGCGCGAATTGGAAGGC…
A:M-GC	7-16	Set_ID12	637-638	279	3	TCA	gene	CAGAAGAACGAAAAGTATCA	GGTCCCGGAATTCGATTCGT	GAGCCTGACCGAAAAAGAGTTGAGTGAAATCAGCCAGTTGTGATTCTGTTTGTTTGCTTAGGACGAACGGAGACCACAATGGGCTGGACTGATTTCACCCGTCGGCAATATGCCCGACGCGCAAGGCGGTATGCAAGCGATCTGACGGACCGGGAATGGGGATTGATCTCGCCTTGCCTGCCTGGACCGCGGCGGTTGGGCAGGCCGCGCAGCACCGATCTTCGCGAGGTCGTGAATGCGTTGCTTTACATCGCCACGACGGGGTGCCAGTGGCGGATGATGCCCAAGGATTTTCCGCCTTTTACAACTGTCCAGTCCTATTTCTACGAATGGCGAGCGACAGGGTTATGGGGTCGGATCAACCATCATCTTGTGATGGAGGCGCGCGAATTGGAAGGC…
A:M-GC	7-17	Set_ID12	1123-1124	765	3	TCA	gene	GGCGATGGCAAGACCTATCA	GAACGTCCAGCAGTTCATCG	GAGCCTGACTCGAAAAGGTCTCAACAATATCCGTACCTTGCCAAGCGTCGTGTCAGGACCCGGATGTGGGCGATAGTGATCCAAGCCTCGGCTGATGCGATGGACTTCTCCCAATCCTTAGCCAATCGTCGGCATCTGCCAAGCCATGCGAAGGTGCGCTCCACGACCCAGCGCCGCGGCAGAACTTCGAAGCCCTTGGCCTTGTCGGTCCGCTTGACGATCTGGAGAGTGAAGGCAGCGATCTTTTGGAGTGCGCCCTTCAGCTTCGGTCCGGCATAACCACCGTCGGCGAAGATATGTCTCAGCCACGGCCAGCGCTTGAGAATGGTTTTGAGGACGGCAGGTGCGCCGTCGCGATCTTGGATATCGGCGCTGTGAACCCTGAGGCCGACCATCAAC…
A:M-GC	7-18	Set_ID12	1207-1208	849	3	TAA	gene	CCGCATTATGTCGAAGATAA	GGGCCATAAGTATCTGGTCT	GAGCCTGACCGAAAAAGAGTTGAGTGAAATCAGCCAGTTGTGATTCTGTTTGTTTGCTTAGGACGAACGGAGACCACAATGGGCTGGACTGATTTCACCCGTCGGCAATATGCCCGACGCGCAAGGCGGTATGCAAGCGATCTGACGGACCGGGAATGGGGATTGATCTCGCCTTGCCTGCCTGGACCGCGGCGGTTGGGCAGGCCGCGCAGCACCGATCTTCGCGAGGTCGTGAATGCGTTGCTTTACATCGCCACGACGGGGTGCCAGTGGCGGATGATGCCCAAGGATTTTCCGCCTTTTACAACTGTCCAGTCCTATTTCTACGAATGGCGAGCGACAGGGTTATGGGGTCGGATCAACCATCATCTTGTGATGGAGGCGCGCGAATTGGAAGGC…
A:M-GC	7-19	Set_ID12	1207-1208	849	3	TAA	gene	CCGCATTATGTCGAAGATAA	GGGCCATAAGTATCTGGTCT	GAGCCTGACCGAAAAAGAGTTGAGTGAAATCAGCCAGTTGTGATTCTGTTTGTTTGCTTAGGACGAACGGAGACCACAATGGGCTGGACTGATTTCACCCGTCGGCAATATGCCCGACGCGCAAGGCGGTATGCAAGCGATCTGACGGACCGGGAATGGGGATTGATCTCGCCTTGCCTGCCTGGACCGCGGCGGTTGGGCAGGCCGCGCAGCACCGATCTTCGCGAGGTCGTGAATGCGTTGCTTTACATCGCCACGACGGGGTGCCAGTGGCGGATGATGCCCAAGGATTTTCCGCCTTTTACAACTGTCCAGTCCTATTTCTACGAATGGCGAGCGACAGGGTTATGGGGTCGGATCAACCATCATCTTGTGATGGAGGCGCGCGAATTGGAAGGC…
A:M-GC	7-22	Set_ID12	637-638	279	3	TCA	gene	CAGAAGAACGAAAAGTATCA	GGTCCCGGAATTCGATTCGT	GAGCCTGACCGAAAAAGAGTTGAGTGAAATCAGCCAGTTGTGATTCTGTTTGTTTGCTTAGGACGAACGGAGACCACAATGGGCTGGACTGATTTCACCCGTCGGCAATATGCCCGACGCGCAAGGCGGTATGCAAGCGATCTGACGGACCGGGAATGGGGATTGATCTCGCCTTGCCTGCCTGGACCGCGGCGGTTGGGCAGGCCGCGCAGCACCGATCTTCGCGAGGTCGTGAATGCGTTGCTTTACATCGCCACGACGGGGTGCCAGTGGCGGATGATGCCCAAGGATTTTCCGCCTTTTACAACTGTCCAGTCCTATTTCTACGAATGGCGAGCGACAGGGTTATGGGGTCGGATCAACCATCATCTTGTGATGGAGGCGCGCGAATTGGAAGGC…
A:M-GC	7-27	Set_ID12	637-638	279	3	TCA	gene	CAGAAGAACGAAAAGTATCA	GGTCCCGGAATTCGATTCGT	GAGCCTGACTCGAAAAGGTCTCAACAATATCCGTACCTTGCCAAGCGTCGTGTCAGGACCCGGATGTGGGCGATAGTGATCCAAGCCTCGGCTGATGCGATGGACTTCTCCCAATCCTTAGCCAATCGTCGGCATCTGCCAAGCCATGCGAAGGTGCGCTCCACGACCCAGCGCCGCGGCAGAACTTCGAAGCCCTTGGCCTTGTCGGTCCGCTTGACGATCTGGAGAGTGAAGGCAGCGATCTTTTGGAGTGCGCCCTTCAGCTTCGGTCCGGCATAACCACCGTCGGCGAAGATATGTCTCAGCCACGGCCAGCGCTTGAGAATGGTTTTGAGGACGGCAGGTGCGCCGTCGCGATCTTGGATATCGGCGCTGTGAACCCTGAGGCCGACCATCAAC…
A:M-GC	7-31	Set_ID12	1207-1208	849	3	TAA	gene	CCGCATTATGTCGAAGATAA	GGGCCATAAGTATCTGGTCT	GAGCCTGACCGAAAAAGAGTTGAGTGAAATCAGCCAGTTGTGATTCTGTTTGTTTGCTTAGGACGAACGGAGACCACAATGGGCTGGACTGATTTCACCCGTCGGCAATATGCCCGACGCGCAAGGCGGTATGCAAGCGATCTGACGGACCGGGAATGGGGATTGATCTCGCCTTGCCTGCCTGGACCGCGGCGGTTGGGCAGGCCGCGCAGCACCGATCTTCGCGAGGTCGTGAATGCGTTGCTTTACATCGCCACGACGGGGTGCCAGTGGCGGATGATGCCCAAGGATTTTCCGCCTTTTACAACTGTCCAGTCCTATTTCTACGAATGGCGAGCGACAGGGTTATGGGGTCGGATCAACCATCATCTTGTGATGGAGGCGCGCGAATTGGAAGGC…
A:M-GC	7-35	Set_ID16	417-418	59	3	TAA	promoter	TGGAAGAAGCAGACCGCTAA	CACAGTACATAAAAAAGGAG	TACCAACGAGCGCCGTTTCCGACTCTCAGGGATTCCCACGGGGCTTCGAATCTGAATCCATGCAGCAAACGGGAGGTTTGCGATGGGTTCAGCAATTTTGTTGCGTGATGATTTCGATGGGCGTGCTCTTCGACAGCTCGCACGGCAAACGAAGGATGCCAACCAGGCGCGGCGGTTGCTGGCGCTCGCCGAGATTTATGACGGCGGCTCGCGCTCGGATGCGGCACGGATCGGCAGCGTGACGCTGCAGATCGTCCGTGACTGGGTGCTGCGGTTCAATGCGCGCGGCCCCGACGGGCTGGTGAACGGCAAAGCACCCGGCGGCCGAGCGAAGCTGAACGTCGCTCAGCGCCATGCGCTGGCGAAGATCGTCGAAAGCGGCCCGATCCCTGCGATCCA…
A:M-GC	7-37	Set_ID12	1207-1208	849	3	TAA	gene	CCGCATTATGTCGAAGATAA	GGGCCATAAGTATCTGGTCT	GAGCCTGACCGAAAAAGAGTTGAGTGAAATCAGCCAGTTGTGATTCTGTTTGTTTGCTTAGGACGAACGGAGACCACAATGGGCTGGACTGATTTCACCCGTCGGCAATATGCCCGACGCGCAAGGCGGTATGCAAGCGATCTGACGGACCGGGAATGGGGATTGATCTCGCCTTGCCTGCCTGGACCGCGGCGGTTGGGCAGGCCGCGCAGCACCGATCTTCGCGAGGTCGTGAATGCGTTGCTTTACATCGCCACGACGGGGTGCCAGTGGCGGATGATGCCCAAGGATTTTCCGCCTTTTACAACTGTCCAGTCCTATTTCTACGAATGGCGAGCGACAGGGTTATGGGGTCGGATCAACCATCATCTTGTGATGGAGGCGCGCGAATTGGAAGGC…
A:M-GC	7-42	Set_ID16	417-418	59	3	TAA	promoter	TGGAAGAAGCAGACCGCTAA	CACAGTACATAAAAAAGGAG	TACCAACGAGCGCCGTTTCCGACTCTCAGGGATTCCCACGGGGCTTCGAATCTGAATCCATGCAGCAAACGGGAGGTTTGCGATGGGTTCAGCAATTTTGTTGCGTGATGATTTCGATGGGCGTGCTCTTCGACAGCTCGCACGGCAAACGAAGGATGCCAACCAGGCGCGGCGGTTGCTGGCGCTCGCCGAGATTTATGACGGCGGCTCGCGCTCGGATGCGGCACGGATCGGCAGCGTGACGCTGCAGATCGTCCGTGACTGGGTGCTGCGGTTCAATGCGCGCGGCCCCGACGGGCTGGTGAACGGCAAAGCACCCGGCGGCCGAGCGAAGCTGAACGTCGCTCAGCGCCATGCGCTGGCGAAGATCGTCGAAAGCGGCCCGATCCCTGCGATCCA…
A:M-GC	7-45	Set_ID16	417-418	59	3	TAA	promoter	TGGAAGAAGCAGACCGCTAA	CACAGTACATAAAAAAGGAG	TACCAACGAGCGCCGTTTCCGACTCTCAGGGATTCCCACGGGGCTTCGAATCTGAATCCATGCAGCAAACGGGAGGTTTGCGATGGGTTCAGCAATTTTGTTGCGTGATGATTTCGATGGGCGTGCTCTTCGACAGCTCGCACGGCAAACGAAGGATGCCAACCAGGCGCGGCGGTTGCTGGCGCTCGCCGAGATTTATGACGGCGGCTCGCGCTCGGATGCGGCACGGATCGGCAGCGTGACGCTGCAGATCGTCCGTGACTGGGTGCTGCGGTTCAATGCGCGCGGCCCCGACGGGCTGGTGAACGGCAAAGCACCCGGCGGCCGAGCGAAGCTGAACGTCGCTCAGCGCCATGCGCTGGCGAAGATCGTCGAAAGCGGCCCGATCCCTGCGATCCA…
A:M-GC	7-46	Set_ID12	559-560	201	3	TAA	gene	ACCAACCAGAAGCCGTATAA	GGAAACCTATGGCATCTCGC	GAGCCTGACCGAAAAAGAGTTGAGTGAAATCAGCCAGTTGTGATTCTGTTTGTTTGCTTAGGACGAACGGAGACCACAATGGGCTGGACTGATTTCACCCGTCGGCAATATGCCCGACGCGCAAGGCGGTATGCAAGCGATCTGACGGACCGGGAATGGGGATTGATCTCGCCTTGCCTGCCTGGACCGCGGCGGTTGGGCAGGCCGCGCAGCACCGATCTTCGCGAGGTCGTGAATGCGTTGCTTTACATCGCCACGACGGGGTGCCAGTGGCGGATGATGCCCAAGGATTTTCCGCCTTTTACAACTGTCCAGTCCTATTTCTACGAATGGCGAGCGACAGGGTTATGGGGTCGGATCAACCATCATCTTGTGATGGAGGCGCGCGAATTGGAAGGC…
A:M-GC	7-47	Set_ID16	1216-1217	858	3	TAA	gene	GTCGAAGATAAGGGCCATAA	GTATCTGGTCTTCGAAGCCA	TACCAACGAGCGCCGTTTCCGACTCTCAGGGATTCCCACGGGGCTTCGAATCTGAATCCATGCAGCAAACGGGAGGTTTGCGATGGGTTCAGCAATTTTGTTGCGTGATGATTTCGATGGGCGTGCTCTTCGACAGCTCGCACGGCAAACGAAGGATGCCAACCAGGCGCGGCGGTTGCTGGCGCTCGCCGAGATTTATGACGGCGGCTCGCGCTCGGATGCGGCACGGATCGGCAGCGTGACGCTGCAGATCGTCCGTGACTGGGTGCTGCGGTTCAATGCGCGCGGCCCCGACGGGCTGGTGAACGGCAAAGCACCCGGCGGCCGAGCGAAGCTGAACGTCGCTCAGCGCCATGCGCTGGCGAAGATCGTCGAAAGCGGCCCGATCCCTGCGATCCA…
A:M-GC	7-49	Set_ID12	1207-1208	849	3	TAA	gene	CCGCATTATGTCGAAGATAA	GGGCCATAAGTATCTGGTCT	GAGCCTGACTCGAAAAGGTCTCAACAATATCCGTACCTTGCCAAGCGTCGTGTCAGGACCCGGATGTGGGCGATAGTGATCCAAGCCTCGGCTGATGCGATGGACTTCTCCCAATCCTTAGCCAATCGTCGGCATCTGCCAAGCCATGCGAAGGTGCGCTCCACGACCCAGCGCCGCGGCAGAACTTCGAAGCCCTTGGCCTTGTCGGTCCGCTTGACGATCTGGAGAGTGAAGGCAGCGATCTTTTGGAGTGCGCCCTTCAGCTTCGGTCCGGCATAACCACCGTCGGCGAAGATATGTCTCAGCCACGGCCAGCGCTTGAGAATGGTTTTGAGGACGGCAGGTGCGCCGTCGCGATCTTGGATATCGGCGCTGTGAACCCTGAGGCCGACCATCAAC…
A:M-GC	7-54	Set_ID12	637-638	279	3	TCA	gene	CAGAAGAACGAAAAGTATCA	GGTCCCGGAATTCGATTCGT	GAGCCTGACCGAAAAAGAGTTGAGTGAAATCAGCCAGTTGTGATTCTGTTTGTTTGCTTAGGACGAACGGAGACCACAATGGGCTGGACTGATTTCACCCGTCGGCAATATGCCCGACGCGCAAGGCGGTATGCAAGCGATCTGACGGACCGGGAATGGGGATTGATCTCGCCTTGCCTGCCTGGACCGCGGCGGTTGGGCAGGCCGCGCAGCACCGATCTTCGCGAGGTCGTGAATGCGTTGCTTTACATCGCCACGACGGGGTGCCAGTGGCGGATGATGCCCAAGGATTTTCCGCCTTTTACAACTGTCCAGTCCTATTTCTACGAATGGCGAGCGACAGGGTTATGGGGTCGGATCAACCATCATCTTGTGATGGAGGCGCGCGAATTGGAAGGC…
A:M-GC	7-60	Set_ID16	417-418	59	3	TAA	promoter	TGGAAGAAGCAGACCGCTAA	CACAGTACATAAAAAAGGAG	TACCAACGAGCGCCGTTTCCGACTCTCAGGGATTCCCACGGGGCTTCGAATCTGAATCCATGCAGCAAACGGGAGGTTTGCGATGGGTTCAGCAATTTTGTTGCGTGATGATTTCGATGGGCGTGCTCTTCGACAGCTCGCACGGCAAACGAAGGATGCCAACCAGGCGCGGCGGTTGCTGGCGCTCGCCGAGATTTATGACGGCGGCTCGCGCTCGGATGCGGCACGGATCGGCAGCGTGACGCTGCAGATCGTCCGTGACTGGGTGCTGCGGTTCAATGCGCGCGGCCCCGACGGGCTGGTGAACGGCAAAGCACCCGGCGGCCGAGCGAAGCTGAACGTCGCTCAGCGCCATGCGCTGGCGAAGATCGTCGAAAGCGGCCCGATCCCTGCGATCCA…
A:M-GC	7-61	Set_ID16	417-418	59	3	TAA	promoter	TGGAAGAAGCAGACCGCTAA	CACAGTACATAAAAAAGGAG	TACCAACGAGCGCCGTTTCCGACTCTCAGGGATTCCCACGGGGCTTCGAATCTGAATCCATGCAGCAAACGGGAGGTTTGCGATGGGTTCAGCAATTTTGTTGCGTGATGATTTCGATGGGCGTGCTCTTCGACAGCTCGCACGGCAAACGAAGGATGCCAACCAGGCGCGGCGGTTGCTGGCGCTCGCCGAGATTTATGACGGCGGCTCGCGCTCGGATGCGGCACGGATCGGCAGCGTGACGCTGCAGATCGTCCGTGACTGGGTGCTGCGGTTCAATGCGCGCGGCCCCGACGGGCTGGTGAACGGCAAAGCACCCGGCGGCCGAGCGAAGCTGAACGTCGCTCAGCGCCATGCGCTGGCGAAGATCGTCGAAAGCGGCCCGATCCCTGCGATCCA…
A:M-GC	7-66	Set_ID12	1207-1208	849	3	TAA	gene	CCGCATTATGTCGAAGATAA	GGGCCATAAGTATCTGGTCT	GAGCCTGACTCGAAAAGGTCTCAACAATATCCGTACCTTGCCAAGCGTCGTGTCAGGACCCGGATGTGGGCGATAGTGATCCAAGCCTCGGCTGATGCGATGGACTTCTCCCAATCCTTAGCCAATCGTCGGCATCTGCCAAGCCATGCGAAGGTGCGCTCCACGACCCAGCGCCGCGGCAGAACTTCGAAGCCCTTGGCCTTGTCGGTCCGCTTGACGATCTGGAGAGTGAAGGCAGCGATCTTTTGGAGTGCGCCCTTCAGCTTCGGTCCGGCATAACCACCGTCGGCGAAGATATGTCTCAGCCACGGCCAGCGCTTGAGAATGGTTTTGAGGACGGCAGGTGCGCCGTCGCGATCTTGGATATCGGCGCTGTGAACCCTGAGGCCGACCATCAAC…
A:M-GC	7-67	Set_ID16	1090-1091	732	3	TAA	gene	AACGGCGTCGAAGATTATAA	GTCGATCTTCGATGGCGATG	TACCAACGAGCGCCGTTTCCGACTCTCAGGGATTCCCACGGGGCTTCGAATCTGAATCCATGCAGCAAACGGGAGGTTTGCGATGGGTTCAGCAATTTTGTTGCGTGATGATTTCGATGGGCGTGCTCTTCGACAGCTCGCACGGCAAACGAAGGATGCCAACCAGGCGCGGCGGTTGCTGGCGCTCGCCGAGATTTATGACGGCGGCTCGCGCTCGGATGCGGCACGGATCGGCAGCGTGACGCTGCAGATCGTCCGTGACTGGGTGCTGCGGTTCAATGCGCGCGGCCCCGACGGGCTGGTGAACGGCAAAGCACCCGGCGGCCGAGCGAAGCTGAACGTCGCTCAGCGCCATGCGCTGGCGAAGATCGTCGAAAGCGGCCCGATCCCTGCGATCCA…
A:M-GC	7-70	Set_ID12	1207-1208	849	3	TAA	gene	CCGCATTATGTCGAAGATAA	GGGCCATAAGTATCTGGTCT	GAGCCTGACTCGAAAAGGTCTCAACAATATCCGTACCTTGCCAAGCGTCGTGTCAGGACCCGGATGTGGGCGATAGTGATCCAAGCCTCGGCTGATGCGATGGACTTCTCCCAATCCTTAGCCAATCGTCGGCATCTGCCAAGCCATGCGAAGGTGCGCTCCACGACCCAGCGCCGCGGCAGAACTTCGAAGCCCTTGGCCTTGTCGGTCCGCTTGACGATCTGGAGAGTGAAGGCAGCGATCTTTTGGAGTGCGCCCTTCAGCTTCGGTCCGGCATAACCACCGTCGGCGAAGATATGTCTCAGCCACGGCCAGCGCTTGAGAATGGTTTTGAGGACGGCAGGTGCGCCGTCGCGATCTTGGATATCGGCGCTGTGAACCCTGAGGCCGACCATCAAC…
A:M-GC	7-71	Set_ID12	1207-1208	849	3	TAA	gene	CCGCATTATGTCGAAGATAA	GGGCCATAAGTATCTGGTCT	GAGCCTGACCGAAAAAGAGTTGAGTGAAATCAGCCAGTTGTGATTCTGTTTGTTTGCTTAGGACGAACGGAGACCACAATGGGCTGGACTGATTTCACCCGTCGGCAATATGCCCGACGCGCAAGGCGGTATGCAAGCGATCTGACGGACCGGGAATGGGGATTGATCTCGCCTTGCCTGCCTGGACCGCGGCGGTTGGGCAGGCCGCGCAGCACCGATCTTCGCGAGGTCGTGAATGCGTTGCTTTACATCGCCACGACGGGGTGCCAGTGGCGGATGATGCCCAAGGATTTTCCGCCTTTTACAACTGTCCAGTCCTATTTCTACGAATGGCGAGCGACAGGGTTATGGGGTCGGATCAACCATCATCTTGTGATGGAGGCGCGCGAATTGGAAGGC…
A:M-GC	7-72	Set_ID20	793-794	435	8	AAGAACGC	gene	GCCGGCGATCCGAAGAACGC	CGATGATACCTCGATCTATA	GGCCTTTATCAACCAAAGACAGCAATAGGCTTGCTATCCAAGGGTTACCATGCGATTCTTCGGGCATGATCCGAGGGAGATGAGAATGTCGGAAACGATGCTTGCAGCGCTTACCAACATTCGGACCGCGGAAGATATGATCGTGGCCTTTCGCGATGAGGAGCAGTGTCGGAGGTTGCTGGAAAGCATGGTGTGGCCGGCTGGGAGAGTTTGCCCTGCCTGTGGTTACAAACGTTCGATCGCGATAGCCGGGCGCGATACCGGCAAGCGGCGTGCGCGTCCGGGTCTCTATCAATGCTCCAGCGGCGATTGCCGGTTCCAGTTCACGGTGACGACCCACACGCCTCTGCATTCCACAAAGCTTCCTTTGCGTGTCTGGCTGAAGGGCATGTGGCTGAT…
A:M-GC	7-73	Set_ID12	569-570	211	3	TAT	gene	AGCCGTATAAGGAAACCTAT	GGCATCTCGCATATCACCCG	GAGCCTGACCGAAAAAGAGTTGAGTGAAATCAGCCAGTTGTGATTCTGTTTGTTTGCTTAGGACGAACGGAGACCACAATGGGCTGGACTGATTTCACCCGTCGGCAATATGCCCGACGCGCAAGGCGGTATGCAAGCGATCTGACGGACCGGGAATGGGGATTGATCTCGCCTTGCCTGCCTGGACCGCGGCGGTTGGGCAGGCCGCGCAGCACCGATCTTCGCGAGGTCGTGAATGCGTTGCTTTACATCGCCACGACGGGGTGCCAGTGGCGGATGATGCCCAAGGATTTTCCGCCTTTTACAACTGTCCAGTCCTATTTCTACGAATGGCGAGCGACAGGGTTATGGGGTCGGATCAACCATCATCTTGTGATGGAGGCGCGCGAATTGGAAGGC…
A:M-GC	7-76	Set_ID16	417-418	59	3	TAA	promoter	TGGAAGAAGCAGACCGCTAA	CACAGTACATAAAAAAGGAG	TACCAACGAGCGCCGTTTCCGACTCTCAGGGATTCCCACGGGGCTTCGAATCTGAATCCATGCAGCAAACGGGAGGTTTGCGATGGGTTCAGCAATTTTGTTGCGTGATGATTTCGATGGGCGTGCTCTTCGACAGCTCGCACGGCAAACGAAGGATGCCAACCAGGCGCGGCGGTTGCTGGCGCTCGCCGAGATTTATGACGGCGGCTCGCGCTCGGATGCGGCACGGATCGGCAGCGTGACGCTGCAGATCGTCCGTGACTGGGTGCTGCGGTTCAATGCGCGCGGCCCCGACGGGCTGGTGAACGGCAAAGCACCCGGCGGCCGAGCGAAGCTGAACGTCGCTCAGCGCCATGCGCTGGCGAAGATCGTCGAAAGCGGCCCGATCCCTGCGATCCA…
A:M-GC	7-77	Set_ID12	1207-1208	849	3	TAA	gene	CCGCATTATGTCGAAGATAA	GGGCCATAAGTATCTGGTCT	GAGCCTGACCGAAAAAGAGTTGAGTGAAATCAGCCAGTTGTGATTCTGTTTGTTTGCTTAGGACGAACGGAGACCACAATGGGCTGGACTGATTTCACCCGTCGGCAATATGCCCGACGCGCAAGGCGGTATGCAAGCGATCTGACGGACCGGGAATGGGGATTGATCTCGCCTTGCCTGCCTGGACCGCGGCGGTTGGGCAGGCCGCGCAGCACCGATCTTCGCGAGGTCGTGAATGCGTTGCTTTACATCGCCACGACGGGGTGCCAGTGGCGGATGATGCCCAAGGATTTTCCGCCTTTTACAACTGTCCAGTCCTATTTCTACGAATGGCGAGCGACAGGGTTATGGGGTCGGATCAACCATCATCTTGTGATGGAGGCGCGCGAATTGGAAGGC…
A:M-GC	7-78	Set_ID12	1207-1208	849	3	TAA	gene	CCGCATTATGTCGAAGATAA	GGGCCATAAGTATCTGGTCT	GAGCCTGACCGAAAAAGAGTTGAGTGAAATCAGCCAGTTGTGATTCTGTTTGTTTGCTTAGGACGAACGGAGACCACAATGGGCTGGACTGATTTCACCCGTCGGCAATATGCCCGACGCGCAAGGCGGTATGCAAGCGATCTGACGGACCGGGAATGGGGATTGATCTCGCCTTGCCTGCCTGGACCGCGGCGGTTGGGCAGGCCGCGCAGCACCGATCTTCGCGAGGTCGTGAATGCGTTGCTTTACATCGCCACGACGGGGTGCCAGTGGCGGATGATGCCCAAGGATTTTCCGCCTTTTACAACTGTCCAGTCCTATTTCTACGAATGGCGAGCGACAGGGTTATGGGGTCGGATCAACCATCATCTTGTGATGGAGGCGCGCGAATTGGAAGGC…
A:M-GC	7-79	Set_ID12	1207-1208	849	3	TAA	gene	CCGCATTATGTCGAAGATAA	GGGCCATAAGTATCTGGTCT	GAGCCTGACCGAAAAAGAGTTGAGTGAAATCAGCCAGTTGTGATTCTGTTTGTTTGCTTAGGACGAACGGAGACCACAATGGGCTGGACTGATTTCACCCGTCGGCAATATGCCCGACGCGCAAGGCGGTATGCAAGCGATCTGACGGACCGGGAATGGGGATTGATCTCGCCTTGCCTGCCTGGACCGCGGCGGTTGGGCAGGCCGCGCAGCACCGATCTTCGCGAGGTCGTGAATGCGTTGCTTTACATCGCCACGACGGGGTGCCAGTGGCGGATGATGCCCAAGGATTTTCCGCCTTTTACAACTGTCCAGTCCTATTTCTACGAATGGCGAGCGACAGGGTTATGGGGTCGGATCAACCATCATCTTGTGATGGAGGCGCGCGAATTGGAAGGC…
A:M-GC	7-81	Set_ID12	823-824	465	3	TCA	gene	TCGATCTATATGTTCTATCA	GAAGGTCGGCGAAACCTCGA	GAGCCTGACCGAAAAAGAGTTGAGTGAAATCAGCCAGTTGTGATTCTGTTTGTTTGCTTAGGACGAACGGAGACCACAATGGGCTGGACTGATTTCACCCGTCGGCAATATGCCCGACGCGCAAGGCGGTATGCAAGCGATCTGACGGACCGGGAATGGGGATTGATCTCGCCTTGCCTGCCTGGACCGCGGCGGTTGGGCAGGCCGCGCAGCACCGATCTTCGCGAGGTCGTGAATGCGTTGCTTTACATCGCCACGACGGGGTGCCAGTGGCGGATGATGCCCAAGGATTTTCCGCCTTTTACAACTGTCCAGTCCTATTTCTACGAATGGCGAGCGACAGGGTTATGGGGTCGGATCAACCATCATCTTGTGATGGAGGCGCGCGAATTGGAAGGC…
A:M-GC	7-82	Set_ID12	823-824	465	3	TCA	gene	TCGATCTATATGTTCTATCA	GAAGGTCGGCGAAACCTCGA	GAGCCTGACCGAAAAAGAGTTGAGTGAAATCAGCCAGTTGTGATTCTGTTTGTTTGCTTAGGACGAACGGAGACCACAATGGGCTGGACTGATTTCACCCGTCGGCAATATGCCCGACGCGCAAGGCGGTATGCAAGCGATCTGACGGACCGGGAATGGGGATTGATCTCGCCTTGCCTGCCTGGACCGCGGCGGTTGGGCAGGCCGCGCAGCACCGATCTTCGCGAGGTCGTGAATGCGTTGCTTTACATCGCCACGACGGGGTGCCAGTGGCGGATGATGCCCAAGGATTTTCCGCCTTTTACAACTGTCCAGTCCTATTTCTACGAATGGCGAGCGACAGGGTTATGGGGTCGGATCAACCATCATCTTGTGATGGAGGCGCGCGAATTGGAAGGC…
A:M-GC	7-86	Set_ID12	1195-1196	837	3	TTA	gene	ACCCTGCGTGATCCGCATTA	TGTCGAAGATAAGGGCCATA	GAGCCTGACTCGAAAAGGTCTCAACAATATCCGTACCTTGCCAAGCGTCGTGTCAGGACCCGGATGTGGGCGATAGTGATCCAAGCCTCGGCTGATGCGATGGACTTCTCCCAATCCTTAGCCAATCGTCGGCATCTGCCAAGCCATGCGAAGGTGCGCTCCACGACCCAGCGCCGCGGCAGAACTTCGAAGCCCTTGGCCTTGTCGGTCCGCTTGACGATCTGGAGAGTGAAGGCAGCGATCTTTTGGAGTGCGCCCTTCAGCTTCGGTCCGGCATAACCACCGTCGGCGAAGATATGTCTCAGCCACGGCCAGCGCTTGAGAATGGTTTTGAGGACGGCAGGTGCGCCGTCGCGATCTTGGATATCGGCGCTGTGAACCCTGAGGCCGACCATCAAC…
A:M-GC	7-88	Set_ID12	569-570	211	3	TAT	gene	AGCCGTATAAGGAAACCTAT	GGCATCTCGCATATCACCCG	GAGCCTGACCGAAAAAGAGTTGAGTGAAATCAGCCAGTTGTGATTCTGTTTGTTTGCTTAGGACGAACGGAGACCACAATGGGCTGGACTGATTTCACCCGTCGGCAATATGCCCGACGCGCAAGGCGGTATGCAAGCGATCTGACGGACCGGGAATGGGGATTGATCTCGCCTTGCCTGCCTGGACCGCGGCGGTTGGGCAGGCCGCGCAGCACCGATCTTCGCGAGGTCGTGAATGCGTTGCTTTACATCGCCACGACGGGGTGCCAGTGGCGGATGATGCCCAAGGATTTTCCGCCTTTTACAACTGTCCAGTCCTATTTCTACGAATGGCGAGCGACAGGGTTATGGGGTCGGATCAACCATCATCTTGTGATGGAGGCGCGCGAATTGGAAGGC…
A:M-GC	7-90	Set_ID16	417-418	59	3	TAA	promoter	TGGAAGAAGCAGACCGCTAA	CACAGTACATAAAAAAGGAG	TACCAACGAGCGCCGTTTCCGACTCTCAGGGATTCCCACGGGGCTTCGAATCTGAATCCATGCAGCAAACGGGAGGTTTGCGATGGGTTCAGCAATTTTGTTGCGTGATGATTTCGATGGGCGTGCTCTTCGACAGCTCGCACGGCAAACGAAGGATGCCAACCAGGCGCGGCGGTTGCTGGCGCTCGCCGAGATTTATGACGGCGGCTCGCGCTCGGATGCGGCACGGATCGGCAGCGTGACGCTGCAGATCGTCCGTGACTGGGTGCTGCGGTTCAATGCGCGCGGCCCCGACGGGCTGGTGAACGGCAAAGCACCCGGCGGCCGAGCGAAGCTGAACGTCGCTCAGCGCCATGCGCTGGCGAAGATCGTCGAAAGCGGCCCGATCCCTGCGATCCA…
A:M-GC	7-91	Set_ID12	1195-1196	837	3	TTA	gene	ACCCTGCGTGATCCGCATTA	TGTCGAAGATAAGGGCCATA	GAGCCTGACTCGAAAAGGTCTCAACAATATCCGTACCTTGCCAAGCGTCGTGTCAGGACCCGGATGTGGGCGATAGTGATCCAAGCCTCGGCTGATGCGATGGACTTCTCCCAATCCTTAGCCAATCGTCGGCATCTGCCAAGCCATGCGAAGGTGCGCTCCACGACCCAGCGCCGCGGCAGAACTTCGAAGCCCTTGGCCTTGTCGGTCCGCTTGACGATCTGGAGAGTGAAGGCAGCGATCTTTTGGAGTGCGCCCTTCAGCTTCGGTCCGGCATAACCACCGTCGGCGAAGATATGTCTCAGCCACGGCCAGCGCTTGAGAATGGTTTTGAGGACGGCAGGTGCGCCGTCGCGATCTTGGATATCGGCGCTGTGAACCCTGAGGCCGACCATCAAC…
A:M-GC	7-93	Set_ID12	637-638	279	3	TCA	gene	CAGAAGAACGAAAAGTATCA	GGTCCCGGAATTCGATTCGT	GAGCCTGACCGAAAAAGAGTTGAGTGAAATCAGCCAGTTGTGATTCTGTTTGTTTGCTTAGGACGAACGGAGACCACAATGGGCTGGACTGATTTCACCCGTCGGCAATATGCCCGACGCGCAAGGCGGTATGCAAGCGATCTGACGGACCGGGAATGGGGATTGATCTCGCCTTGCCTGCCTGGACCGCGGCGGTTGGGCAGGCCGCGCAGCACCGATCTTCGCGAGGTCGTGAATGCGTTGCTTTACATCGCCACGACGGGGTGCCAGTGGCGGATGATGCCCAAGGATTTTCCGCCTTTTACAACTGTCCAGTCCTATTTCTACGAATGGCGAGCGACAGGGTTATGGGGTCGGATCAACCATCATCTTGTGATGGAGGCGCGCGAATTGGAAGGC…
A:M-GC	7-94	Set_ID16	417-418	59	3	TAA	promoter	TGGAAGAAGCAGACCGCTAA	CACAGTACATAAAAAAGGAG	TACCAACGAGCGCCGTTTCCGACTCTCAGGGATTCCCACGGGGCTTCGAATCTGAATCCATGCAGCAAACGGGAGGTTTGCGATGGGTTCAGCAATTTTGTTGCGTGATGATTTCGATGGGCGTGCTCTTCGACAGCTCGCACGGCAAACGAAGGATGCCAACCAGGCGCGGCGGTTGCTGGCGCTCGCCGAGATTTATGACGGCGGCTCGCGCTCGGATGCGGCACGGATCGGCAGCGTGACGCTGCAGATCGTCCGTGACTGGGTGCTGCGGTTCAATGCGCGCGGCCCCGACGGGCTGGTGAACGGCAAAGCACCCGGCGGCCGAGCGAAGCTGAACGTCGCTCAGCGCCATGCGCTGGCGAAGATCGTCGAAAGCGGCCCGATCCCTGCGATCCA…
A:L-GC	6-3	Set_ID12	1063-1064	705	3	TTT	gene	TCAGCATCAGACAGCTCTTT	GAACATCAACGGTGTAGAGG	GAGCCTGACCGAAAAAGAGTTGAGTGAAATCAGCCAGTTGTGATTCTGTTTGTTTGCTTAGGACGAACGGAGACCACAATGGGCTGGACTGATTTCACCCGTCGGCAATATGCCCGACGCGCAAGGCGGTATGCAAGCGATCTGACGGACCGGGAATGGGGATTGATCTCGCCTTGCCTGCCTGGACCGCGGCGGTTGGGCAGGCCGCGCAGCACCGATCTTCGCGAGGTCGTGAATGCGTTGCTTTACATCGCCACGACGGGGTGCCAGTGGCGGATGATGCCCAAGGATTTTCCGCCTTTTACAACTGTCCAGTCCTATTTCTACGAATGGCGAGCGACAGGGTTATGGGGTCGGATCAACCATCATCTTGTGATGGAGGCGCGCGAATTGGAAGGC…
A:L-GC	6-5	Set_ID12	559-560	201	3	TAA	gene	ACGAACCAAAAGCCATATAA	GGAAACATACGGCATTTCCC	GAGCCTGACTCGAAAAGGTCTCAACAATATCCGTACCTTGCCAAGCGTCGTGTCAGGACCCGGATGTGGGCGATAGTGATCCAAGCCTCGGCTGATGCGATGGACTTCTCCCAATCCTTAGCCAATCGTCGGCATCTGCCAAGCCATGCGAAGGTGCGCTCCACGACCCAGCGCCGCGGCAGAACTTCGAAGCCCTTGGCCTTGTCGGTCCGCTTGACGATCTGGAGAGTGAAGGCAGCGATCTTTTGGAGTGCGCCCTTCAGCTTCGGTCCGGCATAACCACCGTCGGCGAAGATATGTCTCAGCCACGGCCAGCGCTTGAGAATGGTTTTGAGGACGGCAGGTGCGCCGTCGCGATCTTGGATATCGGCGCTGTGAACCCTGAGGCCGACCATCAAC…
A:L-GC	6-10	Set_ID16	417-418	59	3	TAA	promoter	TGGAAGAAGCAGACCGCTAA	CACAGTACATAAAAAAGGAG	TACCAACGAGCGCCGTTTCCGACTCTCAGGGATTCCCACGGGGCTTCGAATCTGAATCCATGCAGCAAACGGGAGGTTTGCGATGGGTTCAGCAATTTTGTTGCGTGATGATTTCGATGGGCGTGCTCTTCGACAGCTCGCACGGCAAACGAAGGATGCCAACCAGGCGCGGCGGTTGCTGGCGCTCGCCGAGATTTATGACGGCGGCTCGCGCTCGGATGCGGCACGGATCGGCAGCGTGACGCTGCAGATCGTCCGTGACTGGGTGCTGCGGTTCAATGCGCGCGGCCCCGACGGGCTGGTGAACGGCAAAGCACCCGGCGGCCGAGCGAAGCTGAACGTCGCTCAGCGCCATGCGCTGGCGAAGATCGTCGAAAGCGGCCCGATCCCTGCGATCCA…
A:L-GC	6-15	Set_ID16	1450-1451	1092	3	TAA	gene	AAACCGCTGATTGCATCTAA	CACAGTAACAGATGAAATTG	TACCAACGAGCGCCGTTTCCGACTCTCAGGGATTCCCACGGGGCTTCGAATCTGAATCCATGCAGCAAACGGGAGGTTTGCGATGGGTTCAGCAATTTTGTTGCGTGATGATTTCGATGGGCGTGCTCTTCGACAGCTCGCACGGCAAACGAAGGATGCCAACCAGGCGCGGCGGTTGCTGGCGCTCGCCGAGATTTATGACGGCGGCTCGCGCTCGGATGCGGCACGGATCGGCAGCGTGACGCTGCAGATCGTCCGTGACTGGGTGCTGCGGTTCAATGCGCGCGGCCCCGACGGGCTGGTGAACGGCAAAGCACCCGGCGGCCGAGCGAAGCTGAACGTCGCTCAGCGCCATGCGCTGGCGAAGATCGTCGAAAGCGGCCCGATCCCTGCGATCCA…
A:L-GC	6-20	Set_ID12	1249-1250	891	3	TGA	gene	GAAGCAAACACTGGAACTGA	AGATGGCTACCAAGGCGAAG	GAGCCTGACTCGAAAAGGTCTCAACAATATCCGTACCTTGCCAAGCGTCGTGTCAGGACCCGGATGTGGGCGATAGTGATCCAAGCCTCGGCTGATGCGATGGACTTCTCCCAATCCTTAGCCAATCGTCGGCATCTGCCAAGCCATGCGAAGGTGCGCTCCACGACCCAGCGCCGCGGCAGAACTTCGAAGCCCTTGGCCTTGTCGGTCCGCTTGACGATCTGGAGAGTGAAGGCAGCGATCTTTTGGAGTGCGCCCTTCAGCTTCGGTCCGGCATAACCACCGTCGGCGAAGATATGTCTCAGCCACGGCCAGCGCTTGAGAATGGTTTTGAGGACGGCAGGTGCGCCGTCGCGATCTTGGATATCGGCGCTGTGAACCCTGAGGCCGACCATCAAC…
A:L-GC	6-21	Set_ID16	1458-1459	1100	3	TAA	gene	GATTGCATCTAACACAGTAA	CAGATGAAATTGAACGCGCG	TACCAACGAGCGCCGTTTCCGACTCTCAGGGATTCCCACGGGGCTTCGAATCTGAATCCATGCAGCAAACGGGAGGTTTGCGATGGGTTCAGCAATTTTGTTGCGTGATGATTTCGATGGGCGTGCTCTTCGACAGCTCGCACGGCAAACGAAGGATGCCAACCAGGCGCGGCGGTTGCTGGCGCTCGCCGAGATTTATGACGGCGGCTCGCGCTCGGATGCGGCACGGATCGGCAGCGTGACGCTGCAGATCGTCCGTGACTGGGTGCTGCGGTTCAATGCGCGCGGCCCCGACGGGCTGGTGAACGGCAAAGCACCCGGCGGCCGAGCGAAGCTGAACGTCGCTCAGCGCCATGCGCTGGCGAAGATCGTCGAAAGCGGCCCGATCCCTGCGATCCA…
A:L-GC	6-22	Set_ID5	1400-1401	1042	2	TA	gene	CTCTCGGTATGATTGAGCTA	AACGATGATTACACACTGAA	GAGCGTTTCATGTTTTGACGGAAGCGTAGCCGGCGTTTGCGAAGTAGTTACTGCATTCGTCGGGCTTGATTGTTGTGACGAGCGAGCCGATGTGTCGCCAGGTGTCCTCGATCGTTCGCTTTTGTGCATGGCGCATCCAGTGCTTGATCTTGGCGAAGGCCTGTTCGATCGGATTGAGGTCGGGGGAATAGGGCGGCAGGAACCAGAGCCTTGCGCCGGCCGCTGTGACGATCTGACGGACGGCCGCAGATTTGTGGCTGCCGAGATTGTCCATGATGACAATGTCGCCAGGCTTGAGGATCGGCACGAGTTGTTGCTCGACATAGGCGCGGAAGCATTGGCCATTGATCGGCCCGTCGAAGACGCAGGGTGCGGTGAGCTGGTCGCAACGCAGTGCAC…
A:L-GC	6-23	Set_ID12	1570-1571	1212	3	TTA	gene	ATTTCGTCTAACGATATTTA	CATGCTTGGTTATGTTTCTA	GAGCCTGACCGAAAAAGAGTTGAGTGAAATCAGCCAGTTGTGATTCTGTTTGTTTGCTTAGGACGAACGGAGACCACAATGGGCTGGACTGATTTCACCCGTCGGCAATATGCCCGACGCGCAAGGCGGTATGCAAGCGATCTGACGGACCGGGAATGGGGATTGATCTCGCCTTGCCTGCCTGGACCGCGGCGGTTGGGCAGGCCGCGCAGCACCGATCTTCGCGAGGTCGTGAATGCGTTGCTTTACATCGCCACGACGGGGTGCCAGTGGCGGATGATGCCCAAGGATTTTCCGCCTTTTACAACTGTCCAGTCCTATTTCTACGAATGGCGAGCGACAGGGTTATGGGGTCGGATCAACCATCATCTTGTGATGGAGGCGCGCGAATTGGAAGGC…
A:L-GC	6-24	Set_ID16	1366-1367	1008	3	TGA	gene	GATAAAAAACGCACGGCTGA	GTTAGCAAACGGCGCTCTCG	TACCAACGAGCGGTGATCATGACCGATGCGCCCATTCGCGGAGTCCGATGGACATGATCTTCCACGGCTGGTCGACGAGCTTGTTCCACGCGGCGCAGCAATGGGCGACGATGTCGTCGTAGTCTTTGAAGATGCGGTTCGAGAGCCAGTTGTCGCGCAGGAACTGCCAGACGTTTTCCACGGGGTTCAGTTCCGGCGAACGAGGCGGCAGGAACATCAGGGTGATGTTGTCCGGCACTTTGAGCTTCGGCGTGACGTGCCATCCGGCCTGATCGAGGATGAGCACGGCATGCGCTCCCTCATCGACGGCCTGGCTGATCTCGGCGAGATGCTGCTGCATGGCTTCGGTATCACAATAGGGCAGGACAAGGCCCGCACCCTTTCCCTTCCGCGGGCAGA…
A:L-GC	6-27	Set_ID16	417-418	59	3	TAA	promoter	TGGAAGAAGCAGACCGCTAA	CACAGTACATAAAAAAGGAG	TACCAACGAGCGGTGATCATGACCGATGCGCCCATTCGCGGAGTCCGATGGACATGATCTTCCACGGCTGGTCGACGAGCTTGTTCCACGCGGCGCAGCAATGGGCGACGATGTCGTCGTAGTCTTTGAAGATGCGGTTCGAGAGCCAGTTGTCGCGCAGGAACTGCCAGACGTTTTCCACGGGGTTCAGTTCCGGCGAACGAGGCGGCAGGAACATCAGGGTGATGTTGTCCGGCACTTTGAGCTTCGGCGTGACGTGCCATCCGGCCTGATCGAGGATGAGCACGGCATGCGCTCCCTCATCGACGGCCTGGCTGATCTCGGCGAGATGCTGCTGCATGGCTTCGGTATCACAATAGGGCAGGACAAGGCCCGCACCCTTTCCCTTCCGCGGGCAGA…
A:L-GC	6-28	Set_ID16	1411-1412	1053	3	TTA	gene	ATTGAGCTAAACGATGATTA	CACACTGAAAAAAGTGATGA	TACCAACGAGCGCCGTTTCCGACTCTCAGGGATTCCCACGGGGCTTCGAATCTGAATCCATGCAGCAAACGGGAGGTTTGCGATGGGTTCAGCAATTTTGTTGCGTGATGATTTCGATGGGCGTGCTCTTCGACAGCTCGCACGGCAAACGAAGGATGCCAACCAGGCGCGGCGGTTGCTGGCGCTCGCCGAGATTTATGACGGCGGCTCGCGCTCGGATGCGGCACGGATCGGCAGCGTGACGCTGCAGATCGTCCGTGACTGGGTGCTGCGGTTCAATGCGCGCGGCCCCGACGGGCTGGTGAACGGCAAAGCACCCGGCGGCCGAGCGAAGCTGAACGTCGCTCAGCGCCATGCGCTGGCGAAGATCGTCGAAAGCGGCCCGATCCCTGCGATCCA…
A:L-GC	6-29	Set_ID12	1641-1642	1283	3	TAA	gene	CAAAACTGGCCTTGTGTTAA	AAATGGATCTTGATCCTAAC	GAGCCTGACTCGAAAAGGTCTCAACAATATCCGTACCTTGCCAAGCGTCGTGTCAGGACCCGGATGTGGGCGATAGTGATCCAAGCCTCGGCTGATGCGATGGACTTCTCCCAATCCTTAGCCAATCGTCGGCATCTGCCAAGCCATGCGAAGGTGCGCTCCACGACCCAGCGCCGCGGCAGAACTTCGAAGCCCTTGGCCTTGTCGGTCCGCTTGACGATCTGGAGAGTGAAGGCAGCGATCTTTTGGAGTGCGCCCTTCAGCTTCGGTCCGGCATAACCACCGTCGGCGAAGATATGTCTCAGCCACGGCCAGCGCTTGAGAATGGTTTTGAGGACGGCAGGTGCGCCGTCGCGATCTTGGATATCGGCGCTGTGAACCCTGAGGCCGACCATCAAC…
A:L-GC	6-33	Set_ID16	1411-1412	1053	3	TTA	gene	ATTGAGCTAAACGATGATTA	CACACTGAAAAAAGTGATGA	TACCAACGAGCGCCGTTTCCGACTCTCAGGGATTCCCACGGGGCTTCGAATCTGAATCCATGCAGCAAACGGGAGGTTTGCGATGGGTTCAGCAATTTTGTTGCGTGATGATTTCGATGGGCGTGCTCTTCGACAGCTCGCACGGCAAACGAAGGATGCCAACCAGGCGCGGCGGTTGCTGGCGCTCGCCGAGATTTATGACGGCGGCTCGCGCTCGGATGCGGCACGGATCGGCAGCGTGACGCTGCAGATCGTCCGTGACTGGGTGCTGCGGTTCAATGCGCGCGGCCCCGACGGGCTGGTGAACGGCAAAGCACCCGGCGGCCGAGCGAAGCTGAACGTCGCTCAGCGCCATGCGCTGGCGAAGATCGTCGAAAGCGGCCCGATCCCTGCGATCCA…
A:L-GC	6-35	Set_ID16	417-418	59	3	TAA	promoter	TGGAAGAAGCAGACCGCTAA	CACAGTACATAAAAAAGGAG	TACCAACGAGCGGTGATCATGACCGATGCGCCCATTCGCGGAGTCCGATGGACATGATCTTCCACGGCTGGTCGACGAGCTTGTTCCACGCGGCGCAGCAATGGGCGACGATGTCGTCGTAGTCTTTGAAGATGCGGTTCGAGAGCCAGTTGTCGCGCAGGAACTGCCAGACGTTTTCCACGGGGTTCAGTTCCGGCGAACGAGGCGGCAGGAACATCAGGGTGATGTTGTCCGGCACTTTGAGCTTCGGCGTGACGTGCCATCCGGCCTGATCGAGGATGAGCACGGCATGCGCTCCCTCATCGACGGCCTGGCTGATCTCGGCGAGATGCTGCTGCATGGCTTCGGTATCACAATAGGGCAGGACAAGGCCCGCACCCTTTCCCTTCCGCGGGCAGA…
A:L-GC	6-38	Set_ID12	1583-1584	1225	3	TAT	gene	ATATTTACATGCTTGGTTAT	GTTTCTAATTCTTTAACTGG	GAGCCTGACCGAAAAAGAGTTGAGTGAAATCAGCCAGTTGTGATTCTGTTTGTTTGCTTAGGACGAACGGAGACCACAATGGGCTGGACTGATTTCACCCGTCGGCAATATGCCCGACGCGCAAGGCGGTATGCAAGCGATCTGACGGACCGGGAATGGGGATTGATCTCGCCTTGCCTGCCTGGACCGCGGCGGTTGGGCAGGCCGCGCAGCACCGATCTTCGCGAGGTCGTGAATGCGTTGCTTTACATCGCCACGACGGGGTGCCAGTGGCGGATGATGCCCAAGGATTTTCCGCCTTTTACAACTGTCCAGTCCTATTTCTACGAATGGCGAGCGACAGGGTTATGGGGTCGGATCAACCATCATCTTGTGATGGAGGCGCGCGAATTGGAAGGC…
A:L-GC	6-39	Set_ID12	1182-1183	824	3	TGA	gene	AGGCGACAACCATACGCTGA	GAGATCCTCACTACGTAGAA	GAGCCTGACCGAAAAAGAGTTGAGTGAAATCAGCCAGTTGTGATTCTGTTTGTTTGCTTAGGACGAACGGAGACCACAATGGGCTGGACTGATTTCACCCGTCGGCAATATGCCCGACGCGCAAGGCGGTATGCAAGCGATCTGACGGACCGGGAATGGGGATTGATCTCGCCTTGCCTGCCTGGACCGCGGCGGTTGGGCAGGCCGCGCAGCACCGATCTTCGCGAGGTCGTGAATGCGTTGCTTTACATCGCCACGACGGGGTGCCAGTGGCGGATGATGCCCAAGGATTTTCCGCCTTTTACAACTGTCCAGTCCTATTTCTACGAATGGCGAGCGACAGGGTTATGGGGTCGGATCAACCATCATCTTGTGATGGAGGCGCGCGAATTGGAAGGC…
A:L-GC	6-42	Set_ID16	417-418	59	3	TAA	promoter	TGGAAGAAGCAGACCGCTAA	CACAGTACATAAAAAAGGAG	TACCAACGAGCGGTGATCATGACCGATGCGCCCATTCGCGGAGTCCGATGGACATGATCTTCCACGGCTGGTCGACGAGCTTGTTCCACGCGGCGCAGCAATGGGCGACGATGTCGTCGTAGTCTTTGAAGATGCGGTTCGAGAGCCAGTTGTCGCGCAGGAACTGCCAGACGTTTTCCACGGGGTTCAGTTCCGGCGAACGAGGCGGCAGGAACATCAGGGTGATGTTGTCCGGCACTTTGAGCTTCGGCGTGACGTGCCATCCGGCCTGATCGAGGATGAGCACGGCATGCGCTCCCTCATCGACGGCCTGGCTGATCTCGGCGAGATGCTGCTGCATGGCTTCGGTATCACAATAGGGCAGGACAAGGCCCGCACCCTTTCCCTTCCGCGGGCAGA…
A:L-GC	6-44	Set_ID12	1102-1103	744	3	TGA	gene	GATTATAAATCAATCTTTGA	CGGTGACGGAAAAACGTATC	GAGCCTGACCGAAAAAGAGTTGAGTGAAATCAGCCAGTTGTGATTCTGTTTGTTTGCTTAGGACGAACGGAGACCACAATGGGCTGGACTGATTTCACCCGTCGGCAATATGCCCGACGCGCAAGGCGGTATGCAAGCGATCTGACGGACCGGGAATGGGGATTGATCTCGCCTTGCCTGCCTGGACCGCGGCGGTTGGGCAGGCCGCGCAGCACCGATCTTCGCGAGGTCGTGAATGCGTTGCTTTACATCGCCACGACGGGGTGCCAGTGGCGGATGATGCCCAAGGATTTTCCGCCTTTTACAACTGTCCAGTCCTATTTCTACGAATGGCGAGCGACAGGGTTATGGGGTCGGATCAACCATCATCTTGTGATGGAGGCGCGCGAATTGGAAGGC…
A:L-GC	6-45	Set_ID12	1182-1183	824	3	TGA	gene	AGGCGACAACCATACGCTGA	GAGATCCTCACTACGTAGAA	GAGCCTGACCGAAAAAGAGTTGAGTGAAATCAGCCAGTTGTGATTCTGTTTGTTTGCTTAGGACGAACGGAGACCACAATGGGCTGGACTGATTTCACCCGTCGGCAATATGCCCGACGCGCAAGGCGGTATGCAAGCGATCTGACGGACCGGGAATGGGGATTGATCTCGCCTTGCCTGCCTGGACCGCGGCGGTTGGGCAGGCCGCGCAGCACCGATCTTCGCGAGGTCGTGAATGCGTTGCTTTACATCGCCACGACGGGGTGCCAGTGGCGGATGATGCCCAAGGATTTTCCGCCTTTTACAACTGTCCAGTCCTATTTCTACGAATGGCGAGCGACAGGGTTATGGGGTCGGATCAACCATCATCTTGTGATGGAGGCGCGCGAATTGGAAGGC…
A:L-GC	6-46	Set_ID8	907-908	549	4	ATTC	gene	AAATTCGATGCAAATGATTC	TATCCTAAAAGACCAAACAC	GGTAATCCTCCCCGTTTTAACGGGGTTTGACTGTAGAATTCACGCGGCCATTTTCAGTTTCTGGGCGGGTGTGACGCCGCCAATGCCCATGTTGGGGCGTTCATGATTGTAAGTCCAAAGCCACTCTGTGGCGATCTCCTGCACCTCCGTTATGCTGTCAAAAATATAGAGATCAAGCCATTCATGCCGAACGGTTCGATTGTAGCGTTCGACATAGGCGTTCTGTTGCGGCTTGCCTGGCTGAATGTAATTCAGGGCTATTCCCCGTGTTTCGGCCCATTCCATGAGCGTGCCGCTGACGTATTCCGGGCCGTTATCAACCCTGATCGCCAGCGGCTTGCCCCGCCATTCGATGATCTGGTTGAGACTGCGCACAACCCGTTCGGCGGGTAGCGAGAA…
A:L-GC	6-47	Set_ID16	1561-1562	1203	3	TAA	gene	ATTGACGGCATTTCGTCTAA	CGATATTTACATGCTTGGTT	TACCAACGAGCGCCGTTTCCGACTCTCAGGGATTCCCACGGGGCTTCGAATCTGAATCCATGCAGCAAACGGGAGGTTTGCGATGGGTTCAGCAATTTTGTTGCGTGATGATTTCGATGGGCGTGCTCTTCGACAGCTCGCACGGCAAACGAAGGATGCCAACCAGGCGCGGCGGTTGCTGGCGCTCGCCGAGATTTATGACGGCGGCTCGCGCTCGGATGCGGCACGGATCGGCAGCGTGACGCTGCAGATCGTCCGTGACTGGGTGCTGCGGTTCAATGCGCGCGGCCCCGACGGGCTGGTGAACGGCAAAGCACCCGGCGGCCGAGCGAAGCTGAACGTCGCTCAGCGCCATGCGCTGGCGAAGATCGTCGAAAGCGGCCCGATCCCTGCGATCCA…
A:L-GC	6-53	Set_ID16	417-418	59	3	TAA	promoter	TGGAAGAAGCAGACCGCTAA	CACAGTACATAAAAAAGGAG	TACCAACGAGCGCCGTTTCCGACTCTCAGGGATTCCCACGGGGCTTCGAATCTGAATCCATGCAGCAAACGGGAGGTTTGCGATGGGTTCAGCAATTTTGTTGCGTGATGATTTCGATGGGCGTGCTCTTCGACAGCTCGCACGGCAAACGAAGGATGCCAACCAGGCGCGGCGGTTGCTGGCGCTCGCCGAGATTTATGACGGCGGCTCGCGCTCGGATGCGGCACGGATCGGCAGCGTGACGCTGCAGATCGTCCGTGACTGGGTGCTGCGGTTCAATGCGCGCGGCCCCGACGGGCTGGTGAACGGCAAAGCACCCGGCGGCCGAGCGAAGCTGAACGTCGCTCAGCGCCATGCGCTGGCGAAGATCGTCGAAAGCGGCCCGATCCCTGCGATCCA…
A:L-GC	6-55	Set_ID12	1519-1520	1161	3	TGA	gene	AAATGGTACCTGTTCACTGA	CTCCCGCGGATCAAAAATGA	GAGCCTGACCGAAAAAGAGTTGAGTGAAATCAGCCAGTTGTGATTCTGTTTGTTTGCTTAGGACGAACGGAGACCACAATGGGCTGGACTGATTTCACCCGTCGGCAATATGCCCGACGCGCAAGGCGGTATGCAAGCGATCTGACGGACCGGGAATGGGGATTGATCTCGCCTTGCCTGCCTGGACCGCGGCGGTTGGGCAGGCCGCGCAGCACCGATCTTCGCGAGGTCGTGAATGCGTTGCTTTACATCGCCACGACGGGGTGCCAGTGGCGGATGATGCCCAAGGATTTTCCGCCTTTTACAACTGTCCAGTCCTATTTCTACGAATGGCGAGCGACAGGGTTATGGGGTCGGATCAACCATCATCTTGTGATGGAGGCGCGCGAATTGGAAGGC…
A:L-GC	6-56	Set_ID16	417-418	59	3	TAA	promoter	TGGAAGAAGCAGACCGCTAA	CACAGTACATAAAAAAGGAG	TACCAACGAGCGGTGATCATGACCGATGCGCCCATTCGCGGAGTCCGATGGACATGATCTTCCACGGCTGGTCGACGAGCTTGTTCCACGCGGCGCAGCAATGGGCGACGATGTCGTCGTAGTCTTTGAAGATGCGGTTCGAGAGCCAGTTGTCGCGCAGGAACTGCCAGACGTTTTCCACGGGGTTCAGTTCCGGCGAACGAGGCGGCAGGAACATCAGGGTGATGTTGTCCGGCACTTTGAGCTTCGGCGTGACGTGCCATCCGGCCTGATCGAGGATGAGCACGGCATGCGCTCCCTCATCGACGGCCTGGCTGATCTCGGCGAGATGCTGCTGCATGGCTTCGGTATCACAATAGGGCAGGACAAGGCCCGCACCCTTTCCCTTCCGCGGGCAGA…
A:L-GC	6-57	Set_ID16	585-586	227	3	TTA	gene	ATACGGCATTTCCCATATTA	CACGCCATGATATGCTGCAA	TACCAACGAGCGCCGTTTCCGACTCTCAGGGATTCCCACGGGGCTTCGAATCTGAATCCATGCAGCAAACGGGAGGTTTGCGATGGGTTCAGCAATTTTGTTGCGTGATGATTTCGATGGGCGTGCTCTTCGACAGCTCGCACGGCAAACGAAGGATGCCAACCAGGCGCGGCGGTTGCTGGCGCTCGCCGAGATTTATGACGGCGGCTCGCGCTCGGATGCGGCACGGATCGGCAGCGTGACGCTGCAGATCGTCCGTGACTGGGTGCTGCGGTTCAATGCGCGCGGCCCCGACGGGCTGGTGAACGGCAAAGCACCCGGCGGCCGAGCGAAGCTGAACGTCGCTCAGCGCCATGCGCTGGCGAAGATCGTCGAAAGCGGCCCGATCCCTGCGATCCA…
A:L-GC	6-61	Set_ID27	1660-1661	1302	3	TAA	gene	AAAATGGATCTTGATCCTAA	CGATGTAACCTTTACTTACT	GTGGTATCCGCCTAACATAAGAGTCCGTATGGGATTCCCTTTGGCGAGTGCGTATGCGAGTGTGGCGCATGCGCACAGGAATAGCCTTCACCGTTTCGCCGACCGATCGCCAACGCCTGAGAGCCCTCATCAGTGATCGCAATGCGCCGCAGAAGCACGTCTGGCGCGCCGAGATCATCCTGCTGAGTGCCGATGGCGTCGGCACCGTCGAGATCATGCGACAGACCGGCAAGTCGAAGACCTGCGTGTGGCGCTGGCAGGAGCGCTTCGCCACGGAAGGCTTCGAGGGTCTCTTGCGCGACAAGACGCGCCCCTCGCGCATTGCGCCGCTCGGGCCGGAGATCGGCGAGCAGGTGGTGGCGCTTTCGCTTGCCGACCCGCCGGGCGAGACGACGCACT…
A:L-GC	6-70	Set_ID12	613-614	255	3	TGA	gene	GATATGCTGCAAATCCCTGA	ACAGCAAAAAAATGAAAAAT	GAGCCTGACCGAAAAAGAGTTGAGTGAAATCAGCCAGTTGTGATTCTGTTTGTTTGCTTAGGACGAACGGAGACCACAATGGGCTGGACTGATTTCACCCGTCGGCAATATGCCCGACGCGCAAGGCGGTATGCAAGCGATCTGACGGACCGGGAATGGGGATTGATCTCGCCTTGCCTGCCTGGACCGCGGCGGTTGGGCAGGCCGCGCAGCACCGATCTTCGCGAGGTCGTGAATGCGTTGCTTTACATCGCCACGACGGGGTGCCAGTGGCGGATGATGCCCAAGGATTTTCCGCCTTTTACAACTGTCCAGTCCTATTTCTACGAATGGCGAGCGACAGGGTTATGGGGTCGGATCAACCATCATCTTGTGATGGAGGCGCGCGAATTGGAAGGC…
A:L-GC	6-74	Set_ID12	613-614	255	3	TGA	gene	GATATGCTGCAAATCCCTGA	ACAGCAAAAAAATGAAAAAT	GAGCCTGACCGAAAAAGAGTTGAGTGAAATCAGCCAGTTGTGATTCTGTTTGTTTGCTTAGGACGAACGGAGACCACAATGGGCTGGACTGATTTCACCCGTCGGCAATATGCCCGACGCGCAAGGCGGTATGCAAGCGATCTGACGGACCGGGAATGGGGATTGATCTCGCCTTGCCTGCCTGGACCGCGGCGGTTGGGCAGGCCGCGCAGCACCGATCTTCGCGAGGTCGTGAATGCGTTGCTTTACATCGCCACGACGGGGTGCCAGTGGCGGATGATGCCCAAGGATTTTCCGCCTTTTACAACTGTCCAGTCCTATTTCTACGAATGGCGAGCGACAGGGTTATGGGGTCGGATCAACCATCATCTTGTGATGGAGGCGCGCGAATTGGAAGGC…
A:L-GC	6-75	Set_ID12	1182-1183	824	3	TGA	gene	AGGCGACAACCATACGCTGA	GAGATCCTCACTACGTAGAA	GAGCCTGACCGAAAAAGAGTTGAGTGAAATCAGCCAGTTGTGATTCTGTTTGTTTGCTTAGGACGAACGGAGACCACAATGGGCTGGACTGATTTCACCCGTCGGCAATATGCCCGACGCGCAAGGCGGTATGCAAGCGATCTGACGGACCGGGAATGGGGATTGATCTCGCCTTGCCTGCCTGGACCGCGGCGGTTGGGCAGGCCGCGCAGCACCGATCTTCGCGAGGTCGTGAATGCGTTGCTTTACATCGCCACGACGGGGTGCCAGTGGCGGATGATGCCCAAGGATTTTCCGCCTTTTACAACTGTCCAGTCCTATTTCTACGAATGGCGAGCGACAGGGTTATGGGGTCGGATCAACCATCATCTTGTGATGGAGGCGCGCGAATTGGAAGGC…
A:L-GC	6-78	Set_ID16	799-800	441	3	TGA	gene	GATCCTAAAAATGCGGATGA	CACATCGATTTACATGTTCT	TACCAACGAGCGGTGATCATGACCGATGCGCCCATTCGCGGAGTCCGATGGACATGATCTTCCACGGCTGGTCGACGAGCTTGTTCCACGCGGCGCAGCAATGGGCGACGATGTCGTCGTAGTCTTTGAAGATGCGGTTCGAGAGCCAGTTGTCGCGCAGGAACTGCCAGACGTTTTCCACGGGGTTCAGTTCCGGCGAACGAGGCGGCAGGAACATCAGGGTGATGTTGTCCGGCACTTTGAGCTTCGGCGTGACGTGCCATCCGGCCTGATCGAGGATGAGCACGGCATGCGCTCCCTCATCGACGGCCTGGCTGATCTCGGCGAGATGCTGCTGCATGGCTTCGGTATCACAATAGGGCAGGACAAGGCCCGCACCCTTTCCCTTCCGCGGGCAGA…
