# Supplementary material for: Intracellular common gardens reveal niche differentiation in transposable element community during bacterial adaptive evolution
Source: ISME J. 2022 Nov 24;17(2):297–308. doi: 10.1038/s41396-022-01344-2 (PMC9860058; doi:10.1038/s41396-022-01344-2)
Supplement: Supplementary file 12 — Table S3 [file 41396_2022_1344_MOESM12_ESM.xlsx]

## Sheet: Sheet1
Supplementary Table S3. Summary of available insertion sites and actual insertion events in the wild-type SF2 and the ΔmucR1R2 mutant.
Region	IS	Target sites	Available insertion sites			The wild-type background (Fig 3, Fig 4, and Fig 5)									IS	Target sites	The wild-type background vs the ΔmucR1R2 background (Fig 6)
						L-GC			M-GC			H-GC					L-GC (pA)			M-GC (pA)			H-GC (pA)
			L-GC	M-GC	H-GC	pA	pB	Ch	pA	pB	Ch	pA	pB	Ch			WT	ΔmucR1R2		WT	ΔmucR1R2		WT	ΔmucR1R2
sacB	Set_ID12	TAA	25	9	0	7	6	1	11	2					Set_ID12	TAA	2	2		16	1
	Set_ID12	TAT	21	29	0										Set_ID12	TAT	1			2
	Set_ID12	TCA	24	29	21	1			8	4	2				Set_ID12	TCA				11	1
	Set_ID12	TGA	39	25	19	7	8	8							Set_ID12	TGA	8
	Set_ID12	TTA	28	5	0	4									Set_ID12	TTA	1			2
	Set_ID12	TTT	23	2	0										Set_ID12	TTT	1
	Set_ID12	AAA	59	5	0	2									Set_ID12	AAA
	Set_ID16	TAA	25	9	0	5		1							Set_ID16	TAA	3			2
	Set_ID16	TGA	39	25	19										Set_ID16	TGA	2
	Set_ID16	ATT	31	18	0				1						Set_ID16	ATT
	Set_ID16	TTA	28	0	0	1	1								Set_ID16	TTA	3
	Set_ID16	TCA	24	29	21	1			1						Set_ID16	TCA
	Set_ID16	GAA	34	51	32										Set_ID16	GAA							1
	Set_ID16	ATA	16	20	0				1						Set_ID16	ATA
	Set_ID8	CGGC	9	13	25							1			Set_ID8	CGGC
	Set_ID8	CTGG	8	11	11							1			Set_ID8	CTGG
	Set_ID8	CGTC	6	21	23							1			Set_ID8	CGTC					1
	Set_ID8	CAAG	13	20	28							1			Set_ID8	CAAG							1
	Set_ID8	CCCG	1	6	9							1			Set_ID8	CCCG
	Set_ID8	ACCC	0	6	9							1			Set_ID8	ACCC
	Set_ID8	AAGG	8	13	12				1						Set_ID8	AAGG
	Set_ID8	AGTG	1	2	3										Set_ID8	AGTG					1
	Set_ID8	CCGG	2	8	8										Set_ID8	CCGG					1
	Set_ID8	GGCC	6	17	18	4									Set_ID8	GGCC
	Set_ID8	TCTC	3	6	6										Set_ID8	TCTC					3
	Set_ID8	CCTG	5	13	17							1			Set_ID8	CCTG					1			1
	Set_ID8	GCGC	4	2	6										Set_ID8	GCGC								1
	Set_ID8	TATG	5	10	0										Set_ID8	TATG		1
	Set_ID8	ATTC	8	11	0										Set_ID8	ATTC	1
	Set_ID8	AATG	10	1	0	1									Set_ID8	AATG
	Set_ID8	ATAT	11	11	4					1					Set_ID8	ATAT
	Set_ID8	CAGC	10	3	3										Set_ID8	CAGC		1
	Set_ID8	AATG	10	1	0										Set_ID8	AATG		1
	Set_ID8	GTGT	2	1	0										Set_ID8	GTGT					1
	Set_ID8	TCCT	7	5	5										Set_ID8	TCCT							1
	Set_ID5	TA	78	46	25			1							Set_ID5	TA	1
	Set_ID20	GCAGACCC	0	1	1				1						Set_ID20	GCAGACCC
	Set_ID20	CTGCAGAT	0	1	1					1	1				Set_ID20	CTGCAGAT
	Set_ID20	TGCTGCAG	0	2	2						2				Set_ID20	TGCTGCAG					1
	Set_ID20	AAGAACGC	0	2	2										Set_ID20	AAGAACGC				1
	Set_ID20	CCGTCGCC	0	1	1										Set_ID20	CCGTCGCC					1
	Set_ID27	TA	78	46	25	1									Set_ID27	TA	1
	Set_ID28	TAA	25	9	0			3							Set_ID28	TAA
	Set_ID23	CTA	20	14	19							1			Set_ID23	CTA
	Set_ID9	CACCT	0	5	6					1					Set_ID9	CACCT
	Set_ID10	CAACTACCG	0	0	1								1		Set_ID10	CAACTACCG
	Set_ID7	GATTGCAT	1	0	0										Set_ID7	GATTGCAT		1
PsacB	Set_ID16	TAA	11	11	11	3	1	2	6	3	1	7	1	4	Set_ID16	TAA	6			8			7
	Set_ID16	ACA	10	10	10				1						Set_ID16	ACA
	Set_ID5	TA	38	38	38	2			1		2	1	1		Set_ID5	TA
